# Supplementary material for: Nicotinamide modulates gut microbial metabolic potential and accelerates recovery in mild-to-moderate COVID-19
Source: Nat Metab. 2025 May 12;7(6):1136–49. doi: 10.1038/s42255-025-01290-1 (PMC12198012; doi:10.1038/s42255-025-01290-1)
Supplement: Supplementary file 3 — Statistical source data. [file 42255_2025_1290_MOESM3_ESM.xlsx]

## Sheet: Fig. 1a
Difference in performance drop (binary)	Week	Intervention
0	2	Nicotinamide
-1	2	Nicotinamide
-1	2	Nicotinamide
0	2	Nicotinamide
-1	2	Nicotinamide
-1	2	Nicotinamide
0	2	Nicotinamide
-1	2	Nicotinamide
-1	2	Nicotinamide
-1	2	Nicotinamide
0	2	Nicotinamide
-1	2	Nicotinamide
0	2	Nicotinamide
0	2	Nicotinamide
0	2	Nicotinamide
-1	2	Nicotinamide
0	2	Nicotinamide
-1	2	Nicotinamide
-1	2	Nicotinamide
-1	2	Nicotinamide
-1	2	Nicotinamide
0	2	Nicotinamide
-1	2	Nicotinamide
0	2	Nicotinamide
0	2	Nicotinamide
-1	2	Nicotinamide
0	2	Nicotinamide
-1	2	Nicotinamide
-1	2	Nicotinamide
0	2	Nicotinamide
-1	2	Nicotinamide
-1	2	Nicotinamide
0	2	Nicotinamide
-1	2	Nicotinamide
-1	2	Nicotinamide
-1	2	Nicotinamide
0	2	Nicotinamide
0	2	Nicotinamide
-1	2	Nicotinamide
-1	2	Nicotinamide
-1	2	Nicotinamide
-1	2	Nicotinamide
0	2	Nicotinamide
0	2	Nicotinamide
0	2	Nicotinamide
-1	2	Nicotinamide
-1	2	Nicotinamide
0	2	Nicotinamide
-1	2	Nicotinamide
-1	2	Nicotinamide
-1	2	Nicotinamide
-1	2	Nicotinamide
0	2	Nicotinamide
0	2	Nicotinamide
-1	2	Nicotinamide
-1	2	Nicotinamide
-1	2	Nicotinamide
-1	2	Nicotinamide
-1	2	Nicotinamide
0	2	Nicotinamide
0	2	Nicotinamide
-1	2	Nicotinamide
0	2	Nicotinamide
0	2	Nicotinamide
-1	2	Nicotinamide
0	2	Nicotinamide
-1	2	Nicotinamide
-1	2	Nicotinamide
-1	2	Nicotinamide
-1	2	Nicotinamide
0	2	Nicotinamide
-1	2	Nicotinamide
-1	2	Nicotinamide
-1	2	Nicotinamide
-1	2	Nicotinamide
0	2	Nicotinamide
0	2	Nicotinamide
0	2	Nicotinamide
-1	2	Nicotinamide
-1	2	Nicotinamide
-1	2	Nicotinamide
-1	2	Nicotinamide
0	2	Nicotinamide
0	2	Nicotinamide
-1	2	Nicotinamide
0	2	Nicotinamide
0	2	Nicotinamide
0	2	Nicotinamide
0	2	Nicotinamide
-1	2	Nicotinamide
-1	2	Nicotinamide
0	2	Nicotinamide
0	2	Nicotinamide
-1	2	Nicotinamide
-1	2	Nicotinamide
-1	2	Nicotinamide
-1	2	Nicotinamide
-1	2	Nicotinamide
0	2	Nicotinamide
0	2	Nicotinamide
-1	2	Nicotinamide
-1	2	Nicotinamide
-1	2	Nicotinamide
0	2	Nicotinamide
0	2	Nicotinamide
0	2	Nicotinamide
0	2	Nicotinamide
-1	2	Nicotinamide
-1	2	Nicotinamide
-1	2	Nicotinamide
-1	2	Nicotinamide
-1	2	Nicotinamide
-1	2	Nicotinamide
-1	2	Nicotinamide
-1	2	Nicotinamide
0	2	Nicotinamide
0	2	Nicotinamide
-1	2	Nicotinamide
-1	2	Nicotinamide
0	2	Nicotinamide
0	2	Nicotinamide
-1	2	Nicotinamide
-1	2	Nicotinamide
-1	2	Nicotinamide
-1	2	Nicotinamide
0	2	Nicotinamide
-1	2	Nicotinamide
0	2	Nicotinamide
0	2	Nicotinamide
-1	2	Nicotinamide
0	2	Nicotinamide
0	2	Nicotinamide
-1	2	Nicotinamide
0	2	Nicotinamide
0	2	Nicotinamide
0	2	Nicotinamide
-1	2	Nicotinamide
-1	2	Nicotinamide
-1	2	Nicotinamide
-1	2	Nicotinamide
-1	2	Nicotinamide
0	2	Nicotinamide
0	2	Nicotinamide
0	2	Nicotinamide
0	2	Nicotinamide
-1	2	Nicotinamide
-1	2	Nicotinamide
-1	2	Nicotinamide
0	2	Nicotinamide
0	2	Nicotinamide
0	2	Nicotinamide
0	2	Nicotinamide
-1	2	Nicotinamide
-1	2	Nicotinamide
-1	2	Nicotinamide
-1	2	Nicotinamide
0	2	Nicotinamide
0	2	Nicotinamide
-1	2	Nicotinamide
-1	2	Nicotinamide
-1	2	Nicotinamide
0	2	Nicotinamide
-1	2	Nicotinamide
0	2	Nicotinamide
-1	2	Nicotinamide
0	2	Nicotinamide
0	2	Nicotinamide
-1	2	Nicotinamide
0	2	Nicotinamide
-1	2	Nicotinamide
-1	2	Nicotinamide
-1	2	Nicotinamide
-1	2	Nicotinamide
-1	2	Nicotinamide
-1	2	Nicotinamide
0	2	Nicotinamide
0	2	Nicotinamide
0	2	Nicotinamide
0	2	Nicotinamide
0	2	Nicotinamide
-1	2	Nicotinamide
0	2	Nicotinamide
-1	2	Nicotinamide
-1	2	Nicotinamide
0	2	Nicotinamide
0	2	Nicotinamide
-1	2	Nicotinamide
-1	2	Nicotinamide
-1	2	Nicotinamide
0	2	Nicotinamide
-1	2	Nicotinamide
0	2	Placebo
0	2	Placebo
0	2	Placebo
-1	2	Placebo
0	2	Placebo
-1	2	Placebo
-1	2	Placebo
-1	2	Placebo
0	2	Placebo
0	2	Placebo
0	2	Placebo
-1	2	Placebo
0	2	Placebo
0	2	Placebo
0	2	Placebo
0	2	Placebo
-1	2	Placebo
0	2	Placebo
0	2	Placebo
-1	2	Placebo
0	2	Placebo
0	2	Placebo
0	2	Placebo
0	2	Placebo
0	2	Placebo
-1	2	Placebo
-1	2	Placebo
0	2	Placebo
0	2	Placebo
0	2	Placebo
-1	2	Placebo
-1	2	Placebo
0	2	Placebo
0	2	Placebo
-1	2	Placebo
-1	2	Placebo
-1	2	Placebo
-1	2	Placebo
0	2	Placebo
0	2	Placebo
-1	2	Placebo
0	2	Placebo
-1	2	Placebo
0	2	Placebo
0	2	Placebo
0	2	Placebo
-1	2	Placebo
0	2	Placebo
-1	2	Placebo
0	2	Placebo
-1	2	Placebo
0	2	Placebo
0	2	Placebo
0	2	Placebo
0	2	Placebo
0	2	Placebo
0	2	Placebo
0	2	Placebo
-1	2	Placebo
-1	2	Placebo
0	2	Placebo
-1	2	Placebo
-1	2	Placebo
-1	2	Placebo
0	2	Placebo
0	2	Placebo
0	2	Placebo
0	2	Placebo
-1	2	Placebo
0	2	Placebo
0	2	Placebo
0	2	Placebo
0	2	Placebo
-1	2	Placebo
0	2	Placebo
-1	2	Placebo
0	2	Placebo
0	2	Placebo
-1	2	Placebo
0	2	Placebo
0	2	Placebo
-1	2	Placebo
0	2	Placebo
0	2	Placebo
0	2	Placebo
0	2	Placebo
-1	2	Placebo
-1	2	Placebo
0	2	Placebo
-1	2	Placebo
0	2	Placebo
-1	2	Placebo
0	2	Placebo
-1	2	Placebo
0	2	Placebo
-1	2	Placebo
0	2	Placebo
-1	2	Placebo
0	2	Placebo
0	2	Placebo
0	2	Placebo
-1	2	Placebo
-1	2	Placebo
-1	2	Placebo
0	2	Placebo
-1	2	Placebo
0	2	Placebo
0	2	Placebo
0	2	Placebo
0	2	Placebo
-1	2	Placebo
0	2	Placebo
-1	2	Placebo
0	2	Placebo
-1	2	Placebo
-1	2	Placebo
0	2	Placebo
-1	2	Placebo
-1	2	Placebo
-1	2	Placebo
0	2	Placebo
0	2	Placebo
0	2	Placebo
-1	2	Placebo
-1	2	Placebo
0	2	Placebo
-1	2	Placebo
0	2	Placebo
-1	2	Placebo
0	2	Placebo
0	2	Placebo
0	2	Placebo
0	2	Placebo
-1	2	Placebo
0	2	Placebo
0	2	Placebo
-1	2	Placebo
-1	2	Placebo
0	2	Placebo
-1	2	Placebo
-1	2	Placebo
-1	2	Placebo
0	2	Placebo
-1	2	Placebo
0	2	Placebo
0	2	Placebo
-1	2	Placebo
-1	2	Placebo
-1	2	Placebo
-1	2	Placebo
0	2	Placebo
0	2	Placebo
0	2	Placebo
0	2	Placebo
-1	2	Placebo
0	2	Placebo
0	2	Placebo
0	2	Placebo
0	2	Placebo
0	2	Placebo
-1	2	Placebo
0	2	Placebo
-1	2	Placebo
0	2	Placebo
0	2	Placebo
0	2	Placebo
-1	2	Placebo
0	2	Placebo
-1	2	Placebo
-1	2	Placebo
-1	2	Placebo
0	2	Placebo
-1	2	Placebo
-1	2	Placebo
-1	2	Placebo
0	2	Placebo
-1	2	Placebo
-1	2	Placebo
0	2	Placebo
0	2	Placebo
0	2	Placebo
-1	2	Placebo
-1	2	Placebo
-1	2	Placebo
0	2	Placebo
0	2	Placebo
-1	2	Placebo
-1	2	Placebo

## Sheet: Fig. 1b
Difference in the ability to perform normal activities (scale)	Week	Intervention
0	0	Nicotinamide
0	0	Nicotinamide
0	0	Nicotinamide
0	0	Nicotinamide
0	0	Nicotinamide
0	0	Nicotinamide
0	0	Nicotinamide
0	0	Nicotinamide
0	0	Nicotinamide
0	0	Nicotinamide
0	0	Nicotinamide
0	0	Nicotinamide
0	0	Nicotinamide
0	0	Nicotinamide
0	0	Nicotinamide
0	0	Nicotinamide
0	0	Nicotinamide
0	0	Nicotinamide
0	0	Nicotinamide
0	0	Nicotinamide
0	0	Nicotinamide
0	0	Nicotinamide
0	0	Nicotinamide
0	0	Nicotinamide
0	0	Nicotinamide
0	0	Nicotinamide
0	0	Nicotinamide
0	0	Nicotinamide
0	0	Nicotinamide
0	0	Nicotinamide
0	0	Nicotinamide
0	0	Nicotinamide
0	0	Nicotinamide
0	0	Nicotinamide
0	0	Nicotinamide
0	0	Nicotinamide
0	0	Nicotinamide
0	0	Nicotinamide
0	0	Nicotinamide
0	0	Nicotinamide
0	0	Nicotinamide
0	0	Nicotinamide
0	0	Nicotinamide
0	0	Nicotinamide
0	0	Nicotinamide
0	0	Nicotinamide
0	0	Nicotinamide
0	0	Nicotinamide
0	0	Nicotinamide
0	0	Nicotinamide
0	0	Nicotinamide
0	0	Nicotinamide
0	0	Nicotinamide
0	0	Nicotinamide
0	0	Nicotinamide
0	0	Nicotinamide
0	0	Nicotinamide
0	0	Nicotinamide
0	0	Nicotinamide
0	0	Nicotinamide
0	0	Nicotinamide
0	0	Nicotinamide
0	0	Nicotinamide
0	0	Nicotinamide
0	0	Nicotinamide
0	0	Nicotinamide
0	0	Nicotinamide
0	0	Nicotinamide
0	0	Nicotinamide
0	0	Nicotinamide
0	0	Nicotinamide
0	0	Nicotinamide
0	0	Nicotinamide
0	0	Nicotinamide
0	0	Nicotinamide
0	0	Nicotinamide
0	0	Nicotinamide
0	0	Nicotinamide
0	0	Nicotinamide
0	0	Nicotinamide
0	0	Nicotinamide
0	0	Nicotinamide
0	0	Nicotinamide
0	0	Nicotinamide
0	0	Nicotinamide
0	0	Nicotinamide
0	0	Nicotinamide
0	0	Nicotinamide
0	0	Nicotinamide
0	0	Nicotinamide
0	0	Nicotinamide
0	0	Nicotinamide
0	0	Nicotinamide
0	0	Nicotinamide
0	0	Nicotinamide
0	0	Nicotinamide
0	0	Nicotinamide
0	0	Nicotinamide
0	0	Nicotinamide
0	0	Nicotinamide
0	0	Nicotinamide
0	0	Nicotinamide
0	0	Nicotinamide
0	0	Placebo
0	0	Placebo
0	0	Placebo
0	0	Placebo
0	0	Placebo
0	0	Placebo
0	0	Placebo
0	0	Placebo
0	0	Placebo
0	0	Placebo
0	0	Placebo
0	0	Placebo
0	0	Placebo
0	0	Placebo
0	0	Placebo
0	0	Placebo
0	0	Placebo
0	0	Placebo
0	0	Placebo
0	0	Placebo
0	0	Placebo
0	0	Placebo
0	0	Placebo
0	0	Placebo
0	0	Placebo
0	0	Placebo
0	0	Placebo
0	0	Placebo
0	0	Placebo
0	0	Placebo
0	0	Placebo
0	0	Placebo
0	0	Placebo
0	0	Placebo
0	0	Placebo
0	0	Placebo
0	0	Placebo
0	0	Placebo
0	0	Placebo
0	0	Placebo
0	0	Placebo
0	0	Placebo
0	0	Placebo
0	0	Placebo
0	0	Placebo
0	0	Placebo
0	0	Placebo
0	0	Placebo
0	0	Placebo
0	0	Placebo
0	0	Placebo
0	0	Placebo
0	0	Placebo
0	0	Placebo
0	0	Placebo
0	0	Placebo
0	0	Placebo
0	0	Placebo
0	0	Placebo
0	0	Placebo
0	0	Placebo
0	0	Placebo
0	0	Placebo
0	0	Placebo
0	0	Placebo
0	0	Placebo
0	0	Placebo
0	0	Placebo
0	0	Placebo
0	0	Placebo
0	0	Placebo
0	0	Placebo
0	0	Placebo
0	0	Placebo
0	0	Placebo
0	0	Placebo
0	0	Placebo
0	0	Placebo
0	0	Placebo
0	0	Placebo
0	0	Placebo
0	0	Placebo
0	0	Placebo
0	0	Placebo
0	0	Placebo
0	0	Placebo
0	0	Placebo
0	0	Placebo
0	0	Placebo
0	0	Placebo
0	0	Placebo
0	0	Placebo
0	0	Placebo
0	0	Placebo
0	0	Placebo
2	2	Nicotinamide
1	2	Nicotinamide
4	2	Nicotinamide
1	2	Nicotinamide
2	2	Nicotinamide
3	2	Nicotinamide
4	2	Nicotinamide
1	2	Nicotinamide
3	2	Nicotinamide
5	2	Nicotinamide
1	2	Nicotinamide
4	2	Nicotinamide
0	2	Nicotinamide
5	2	Nicotinamide
1	2	Nicotinamide
4	2	Nicotinamide
4	2	Nicotinamide
5	2	Nicotinamide
4	2	Nicotinamide
2	2	Nicotinamide
3	2	Nicotinamide
4	2	Nicotinamide
2	2	Nicotinamide
5	2	Nicotinamide
0	2	Nicotinamide
1	2	Nicotinamide
5	2	Nicotinamide
3	2	Nicotinamide
4	2	Nicotinamide
5	2	Nicotinamide
3	2	Nicotinamide
4	2	Nicotinamide
4	2	Nicotinamide
-2	2	Nicotinamide
3	2	Nicotinamide
3	2	Nicotinamide
4	2	Nicotinamide
2	2	Nicotinamide
3	2	Nicotinamide
1	2	Nicotinamide
3	2	Nicotinamide
4	2	Nicotinamide
2	2	Nicotinamide
4	2	Nicotinamide
4	2	Nicotinamide
3	2	Nicotinamide
4	2	Nicotinamide
4	2	Nicotinamide
5	2	Nicotinamide
3	2	Nicotinamide
5	2	Nicotinamide
5	2	Nicotinamide
3	2	Nicotinamide
2	2	Nicotinamide
0	2	Nicotinamide
2	2	Nicotinamide
3	2	Nicotinamide
4	2	Nicotinamide
4	2	Nicotinamide
4	2	Nicotinamide
4	2	Nicotinamide
2	2	Nicotinamide
5	2	Nicotinamide
2	2	Nicotinamide
5	2	Nicotinamide
4	2	Nicotinamide
0	2	Nicotinamide
0	2	Nicotinamide
4	2	Nicotinamide
4	2	Nicotinamide
1	2	Nicotinamide
4	2	Nicotinamide
3	2	Nicotinamide
2	2	Nicotinamide
3	2	Nicotinamide
4	2	Nicotinamide
4	2	Nicotinamide
3	2	Nicotinamide
1	2	Nicotinamide
4	2	Nicotinamide
5	2	Nicotinamide
5	2	Nicotinamide
4	2	Nicotinamide
4	2	Nicotinamide
4	2	Nicotinamide
4	2	Nicotinamide
3	2	Nicotinamide
4	2	Nicotinamide
2	2	Nicotinamide
1	2	Nicotinamide
1	2	Nicotinamide
5	2	Nicotinamide
4	2	Nicotinamide
4	2	Nicotinamide
2	2	Nicotinamide
3	2	Nicotinamide
3	2	Nicotinamide
4	2	Nicotinamide
2	2	Nicotinamide
0	2	Nicotinamide
4	2	Nicotinamide
4	2	Nicotinamide
2	2	Nicotinamide
2	2	Placebo
1	2	Placebo
5	2	Placebo
6	2	Placebo
4	2	Placebo
2	2	Placebo
0	2	Placebo
0	2	Placebo
4	2	Placebo
2	2	Placebo
3	2	Placebo
2	2	Placebo
4	2	Placebo
1	2	Placebo
1	2	Placebo
3	2	Placebo
3	2	Placebo
3	2	Placebo
4	2	Placebo
-1	2	Placebo
1	2	Placebo
4	2	Placebo
3	2	Placebo
4	2	Placebo
2	2	Placebo
-1	2	Placebo
2	2	Placebo
1	2	Placebo
5	2	Placebo
2	2	Placebo
1	2	Placebo
2	2	Placebo
5	2	Placebo
4	2	Placebo
0	2	Placebo
1	2	Placebo
4	2	Placebo
5	2	Placebo
3	2	Placebo
1	2	Placebo
4	2	Placebo
2	2	Placebo
0	2	Placebo
1	2	Placebo
3	2	Placebo
3	2	Placebo
3	2	Placebo
5	2	Placebo
3	2	Placebo
4	2	Placebo
2	2	Placebo
3	2	Placebo
1	2	Placebo
2	2	Placebo
1	2	Placebo
5	2	Placebo
4	2	Placebo
5	2	Placebo
1	2	Placebo
0	2	Placebo
1	2	Placebo
2	2	Placebo
5	2	Placebo
1	2	Placebo
5	2	Placebo
5	2	Placebo
0	2	Placebo
2	2	Placebo
4	2	Placebo
4	2	Placebo
5	2	Placebo
1	2	Placebo
3	2	Placebo
2	2	Placebo
2	2	Placebo
4	2	Placebo
4	2	Placebo
1	2	Placebo
4	2	Placebo
1	2	Placebo
2	2	Placebo
4	2	Placebo
1	2	Placebo
3	2	Placebo
0	2	Placebo
0	2	Placebo
5	2	Placebo
4	2	Placebo
4	2	Placebo
2	2	Placebo
5	2	Placebo
3	2	Placebo
3	2	Placebo
3	2	Placebo
6	2	Placebo
1	4	Nicotinamide
2	4	Nicotinamide
4	4	Nicotinamide
3	4	Nicotinamide
4	4	Nicotinamide
5	4	Nicotinamide
3	4	Nicotinamide
1	4	Nicotinamide
2	4	Nicotinamide
4	4	Nicotinamide
3	4	Nicotinamide
3	4	Nicotinamide
1	4	Nicotinamide
5	4	Nicotinamide
4	4	Nicotinamide
4	4	Nicotinamide
4	4	Nicotinamide
5	4	Nicotinamide
4	4	Nicotinamide
5	4	Nicotinamide
4	4	Nicotinamide
4	4	Nicotinamide
2	4	Nicotinamide
5	4	Nicotinamide
2	4	Nicotinamide
5	4	Nicotinamide
5	4	Nicotinamide
5	4	Nicotinamide
4	4	Nicotinamide
5	4	Nicotinamide
3	4	Nicotinamide
5	4	Nicotinamide
4	4	Nicotinamide
-1	4	Nicotinamide
2	4	Nicotinamide
4	4	Nicotinamide
4	4	Nicotinamide
3	4	Nicotinamide
4	4	Nicotinamide
5	4	Nicotinamide
1	4	Nicotinamide
4	4	Nicotinamide
3	4	Nicotinamide
4	4	Nicotinamide
4	4	Nicotinamide
5	4	Nicotinamide
4	4	Nicotinamide
2	4	Nicotinamide
6	4	Nicotinamide
4	4	Nicotinamide
5	4	Nicotinamide
6	4	Nicotinamide
3	4	Nicotinamide
3	4	Nicotinamide
4	4	Nicotinamide
2	4	Nicotinamide
4	4	Nicotinamide
4	4	Nicotinamide
4	4	Nicotinamide
5	4	Nicotinamide
4	4	Nicotinamide
4	4	Nicotinamide
3	4	Nicotinamide
4	4	Nicotinamide
5	4	Nicotinamide
4	4	Nicotinamide
0	4	Nicotinamide
0	4	Nicotinamide
4	4	Nicotinamide
4	4	Nicotinamide
1	4	Nicotinamide
4	4	Nicotinamide
4	4	Nicotinamide
5	4	Nicotinamide
2	4	Nicotinamide
4	4	Nicotinamide
4	4	Nicotinamide
1	4	Nicotinamide
1	4	Nicotinamide
4	4	Nicotinamide
6	4	Nicotinamide
5	4	Nicotinamide
4	4	Nicotinamide
4	4	Nicotinamide
4	4	Nicotinamide
4	4	Nicotinamide
3	4	Nicotinamide
4	4	Nicotinamide
1	4	Nicotinamide
1	4	Nicotinamide
2	4	Nicotinamide
5	4	Nicotinamide
4	4	Nicotinamide
4	4	Nicotinamide
3	4	Nicotinamide
3	4	Nicotinamide
2	4	Nicotinamide
4	4	Nicotinamide
3	4	Nicotinamide
1	4	Nicotinamide
4	4	Nicotinamide
4	4	Nicotinamide
2	4	Nicotinamide
3	4	Placebo
1	4	Placebo
6	4	Placebo
6	4	Placebo
4	4	Placebo
2	4	Placebo
3	4	Placebo
0	4	Placebo
4	4	Placebo
4	4	Placebo
3	4	Placebo
3	4	Placebo
4	4	Placebo
2	4	Placebo
3	4	Placebo
4	4	Placebo
2	4	Placebo
4	4	Placebo
5	4	Placebo
2	4	Placebo
3	4	Placebo
4	4	Placebo
4	4	Placebo
4	4	Placebo
2	4	Placebo
2	4	Placebo
3	4	Placebo
5	4	Placebo
5	4	Placebo
2	4	Placebo
1	4	Placebo
4	4	Placebo
5	4	Placebo
5	4	Placebo
1	4	Placebo
2	4	Placebo
4	4	Placebo
5	4	Placebo
5	4	Placebo
4	4	Placebo
6	4	Placebo
3	4	Placebo
1	4	Placebo
0	4	Placebo
3	4	Placebo
3	4	Placebo
5	4	Placebo
4	4	Placebo
4	4	Placebo
5	4	Placebo
4	4	Placebo
3	4	Placebo
1	4	Placebo
2	4	Placebo
2	4	Placebo
5	4	Placebo
4	4	Placebo
5	4	Placebo
0	4	Placebo
0	4	Placebo
3	4	Placebo
5	4	Placebo
5	4	Placebo
1	4	Placebo
5	4	Placebo
6	4	Placebo
2	4	Placebo
5	4	Placebo
4	4	Placebo
4	4	Placebo
5	4	Placebo
1	4	Placebo
4	4	Placebo
1	4	Placebo
4	4	Placebo
4	4	Placebo
5	4	Placebo
1	4	Placebo
4	4	Placebo
2	4	Placebo
3	4	Placebo
3	4	Placebo
1	4	Placebo
3	4	Placebo
0	4	Placebo
6	4	Placebo
5	4	Placebo
5	4	Placebo
4	4	Placebo
4	4	Placebo
5	4	Placebo
2	4	Placebo
4	4	Placebo
4	4	Placebo
5	4	Placebo
3	6	Nicotinamide
5	6	Nicotinamide
3	6	Nicotinamide
3	6	Nicotinamide
4	6	Nicotinamide
5	6	Nicotinamide
4	6	Nicotinamide
2	6	Nicotinamide
3	6	Nicotinamide
5	6	Nicotinamide
4	6	Nicotinamide
4	6	Nicotinamide
2	6	Nicotinamide
6	6	Nicotinamide
5	6	Nicotinamide
4	6	Nicotinamide
3	6	Nicotinamide
5	6	Nicotinamide
4	6	Nicotinamide
4	6	Nicotinamide
5	6	Nicotinamide
4	6	Nicotinamide
4	6	Nicotinamide
5	6	Nicotinamide
2	6	Nicotinamide
3	6	Nicotinamide
5	6	Nicotinamide
5	6	Nicotinamide
4	6	Nicotinamide
5	6	Nicotinamide
5	6	Nicotinamide
5	6	Nicotinamide
4	6	Nicotinamide
-1	6	Nicotinamide
4	6	Nicotinamide
3	6	Nicotinamide
4	6	Nicotinamide
5	6	Nicotinamide
4	6	Nicotinamide
5	6	Nicotinamide
2	6	Nicotinamide
4	6	Nicotinamide
5	6	Nicotinamide
4	6	Nicotinamide
4	6	Nicotinamide
5	6	Nicotinamide
4	6	Nicotinamide
3	6	Nicotinamide
6	6	Nicotinamide
4	6	Nicotinamide
5	6	Nicotinamide
6	6	Nicotinamide
4	6	Nicotinamide
4	6	Nicotinamide
4	6	Nicotinamide
4	6	Nicotinamide
4	6	Nicotinamide
4	6	Nicotinamide
4	6	Nicotinamide
5	6	Nicotinamide
4	6	Nicotinamide
4	6	Nicotinamide
2	6	Nicotinamide
4	6	Nicotinamide
5	6	Nicotinamide
4	6	Nicotinamide
0	6	Nicotinamide
2	6	Nicotinamide
4	6	Nicotinamide
4	6	Nicotinamide
1	6	Nicotinamide
4	6	Nicotinamide
6	6	Nicotinamide
5	6	Nicotinamide
4	6	Nicotinamide
4	6	Nicotinamide
4	6	Nicotinamide
5	6	Nicotinamide
1	6	Nicotinamide
4	6	Nicotinamide
6	6	Nicotinamide
5	6	Nicotinamide
4	6	Nicotinamide
4	6	Nicotinamide
4	6	Nicotinamide
4	6	Nicotinamide
3	6	Nicotinamide
4	6	Nicotinamide
4	6	Nicotinamide
2	6	Nicotinamide
0	6	Nicotinamide
5	6	Nicotinamide
4	6	Nicotinamide
1	6	Nicotinamide
3	6	Nicotinamide
5	6	Nicotinamide
4	6	Nicotinamide
4	6	Nicotinamide
4	6	Nicotinamide
2	6	Nicotinamide
4	6	Nicotinamide
4	6	Nicotinamide
2	6	Nicotinamide
4	6	Placebo
2	6	Placebo
6	6	Placebo
6	6	Placebo
4	6	Placebo
3	6	Placebo
4	6	Placebo
2	6	Placebo
4	6	Placebo
4	6	Placebo
6	6	Placebo
5	6	Placebo
4	6	Placebo
3	6	Placebo
4	6	Placebo
4	6	Placebo
3	6	Placebo
4	6	Placebo
5	6	Placebo
4	6	Placebo
3	6	Placebo
4	6	Placebo
4	6	Placebo
4	6	Placebo
3	6	Placebo
2	6	Placebo
2	6	Placebo
5	6	Placebo
5	6	Placebo
4	6	Placebo
2	6	Placebo
4	6	Placebo
5	6	Placebo
5	6	Placebo
3	6	Placebo
4	6	Placebo
4	6	Placebo
5	6	Placebo
5	6	Placebo
4	6	Placebo
6	6	Placebo
4	6	Placebo
4	6	Placebo
3	6	Placebo
3	6	Placebo
4	6	Placebo
5	6	Placebo
6	6	Placebo
4	6	Placebo
5	6	Placebo
3	6	Placebo
5	6	Placebo
2	6	Placebo
2	6	Placebo
3	6	Placebo
5	6	Placebo
4	6	Placebo
5	6	Placebo
2	6	Placebo
4	6	Placebo
5	6	Placebo
5	6	Placebo
5	6	Placebo
2	6	Placebo
5	6	Placebo
6	6	Placebo
1	6	Placebo
5	6	Placebo
4	6	Placebo
4	6	Placebo
5	6	Placebo
1	6	Placebo
4	6	Placebo
4	6	Placebo
3	6	Placebo
4	6	Placebo
5	6	Placebo
4	6	Placebo
4	6	Placebo
3	6	Placebo
3	6	Placebo
4	6	Placebo
1	6	Placebo
4	6	Placebo
0	6	Placebo
6	6	Placebo
5	6	Placebo
5	6	Placebo
4	6	Placebo
4	6	Placebo
5	6	Placebo
3	6	Placebo
4	6	Placebo
5	6	Placebo
6	6	Placebo

## Sheet: Fig. 1c
Difference in cough (scale)	Week	Intervention
0	0	Nicotinamide
0	0	Nicotinamide
0	0	Nicotinamide
0	0	Nicotinamide
0	0	Nicotinamide
0	0	Nicotinamide
0	0	Nicotinamide
0	0	Nicotinamide
0	0	Nicotinamide
0	0	Nicotinamide
0	0	Nicotinamide
0	0	Nicotinamide
0	0	Nicotinamide
0	0	Nicotinamide
0	0	Nicotinamide
0	0	Nicotinamide
0	0	Nicotinamide
0	0	Nicotinamide
0	0	Nicotinamide
0	0	Nicotinamide
0	0	Nicotinamide
0	0	Nicotinamide
0	0	Nicotinamide
0	0	Nicotinamide
0	0	Nicotinamide
0	0	Nicotinamide
0	0	Nicotinamide
0	0	Nicotinamide
0	0	Nicotinamide
0	0	Nicotinamide
0	0	Nicotinamide
0	0	Nicotinamide
0	0	Nicotinamide
0	0	Nicotinamide
0	0	Nicotinamide
0	0	Nicotinamide
0	0	Nicotinamide
0	0	Nicotinamide
0	0	Nicotinamide
0	0	Nicotinamide
0	0	Nicotinamide
0	0	Nicotinamide
0	0	Nicotinamide
0	0	Nicotinamide
0	0	Placebo
0	0	Placebo
0	0	Placebo
0	0	Placebo
0	0	Placebo
0	0	Placebo
0	0	Placebo
0	0	Placebo
0	0	Placebo
0	0	Placebo
0	0	Placebo
0	0	Placebo
0	0	Placebo
0	0	Placebo
0	0	Placebo
0	0	Placebo
0	0	Placebo
0	0	Placebo
0	0	Placebo
0	0	Placebo
0	0	Placebo
0	0	Placebo
0	0	Placebo
0	0	Placebo
0	0	Placebo
0	0	Placebo
0	0	Placebo
0	0	Placebo
0	0	Placebo
0	0	Placebo
0	0	Placebo
0	0	Placebo
0	0	Placebo
1	2	Nicotinamide
4	2	Nicotinamide
1	2	Nicotinamide
4	2	Nicotinamide
3	2	Nicotinamide
4	2	Nicotinamide
4	2	Nicotinamide
3	2	Nicotinamide
2	2	Nicotinamide
4	2	Nicotinamide
3	2	Nicotinamide
2	2	Nicotinamide
5	2	Nicotinamide
5	2	Nicotinamide
2	2	Nicotinamide
3	2	Nicotinamide
4	2	Nicotinamide
4	2	Nicotinamide
4	2	Nicotinamide
4	2	Nicotinamide
4	2	Nicotinamide
2	2	Nicotinamide
2	2	Nicotinamide
2	2	Nicotinamide
5	2	Nicotinamide
5	2	Nicotinamide
4	2	Nicotinamide
3	2	Nicotinamide
2	2	Nicotinamide
0	2	Nicotinamide
4	2	Nicotinamide
5	2	Nicotinamide
4	2	Nicotinamide
2	2	Nicotinamide
4	2	Nicotinamide
2	2	Nicotinamide
3	2	Nicotinamide
1	2	Nicotinamide
3	2	Nicotinamide
4	2	Nicotinamide
4	2	Nicotinamide
5	2	Nicotinamide
1	2	Nicotinamide
4	2	Nicotinamide
3	2	Placebo
2	2	Placebo
3	2	Placebo
3	2	Placebo
4	2	Placebo
3	2	Placebo
-1	2	Placebo
2	2	Placebo
2	2	Placebo
4	2	Placebo
2	2	Placebo
2	2	Placebo
3	2	Placebo
5	2	Placebo
4	2	Placebo
4	2	Placebo
2	2	Placebo
5	2	Placebo
4	2	Placebo
1	2	Placebo
2	2	Placebo
2	2	Placebo
4	2	Placebo
4	2	Placebo
4	2	Placebo
1	2	Placebo
0	2	Placebo
1	2	Placebo
4	2	Placebo
4	2	Placebo
4	2	Placebo
2	2	Placebo
3	2	Placebo
2	4	Nicotinamide
4	4	Nicotinamide
2	4	Nicotinamide
4	4	Nicotinamide
4	4	Nicotinamide
4	4	Nicotinamide
4	4	Nicotinamide
3	4	Nicotinamide
2	4	Nicotinamide
5	4	Nicotinamide
4	4	Nicotinamide
4	4	Nicotinamide
5	4	Nicotinamide
1	4	Nicotinamide
2	4	Nicotinamide
3	4	Nicotinamide
4	4	Nicotinamide
3	4	Nicotinamide
4	4	Nicotinamide
4	4	Nicotinamide
4	4	Nicotinamide
1	4	Nicotinamide
4	4	Nicotinamide
4	4	Nicotinamide
5	4	Nicotinamide
5	4	Nicotinamide
4	4	Nicotinamide
4	4	Nicotinamide
0	4	Nicotinamide
0	4	Nicotinamide
4	4	Nicotinamide
5	4	Nicotinamide
4	4	Nicotinamide
3	4	Nicotinamide
4	4	Nicotinamide
4	4	Nicotinamide
5	4	Nicotinamide
3	4	Nicotinamide
4	4	Nicotinamide
4	4	Nicotinamide
-1	4	Nicotinamide
5	4	Nicotinamide
3	4	Nicotinamide
4	4	Nicotinamide
0	4	Placebo
1	4	Placebo
5	4	Placebo
2	4	Placebo
4	4	Placebo
3	4	Placebo
3	4	Placebo
2	4	Placebo
3	4	Placebo
5	4	Placebo
2	4	Placebo
3	4	Placebo
6	4	Placebo
5	4	Placebo
6	4	Placebo
4	4	Placebo
2	4	Placebo
5	4	Placebo
4	4	Placebo
4	4	Placebo
5	4	Placebo
2	4	Placebo
4	4	Placebo
4	4	Placebo
4	4	Placebo
0	4	Placebo
4	4	Placebo
4	4	Placebo
4	4	Placebo
4	4	Placebo
4	4	Placebo
3	4	Placebo
3	4	Placebo
2	6	Nicotinamide
4	6	Nicotinamide
3	6	Nicotinamide
4	6	Nicotinamide
4	6	Nicotinamide
4	6	Nicotinamide
4	6	Nicotinamide
4	6	Nicotinamide
4	6	Nicotinamide
5	6	Nicotinamide
4	6	Nicotinamide
4	6	Nicotinamide
5	6	Nicotinamide
5	6	Nicotinamide
4	6	Nicotinamide
4	6	Nicotinamide
4	6	Nicotinamide
4	6	Nicotinamide
4	6	Nicotinamide
4	6	Nicotinamide
4	6	Nicotinamide
3	6	Nicotinamide
4	6	Nicotinamide
4	6	Nicotinamide
6	6	Nicotinamide
5	6	Nicotinamide
4	6	Nicotinamide
4	6	Nicotinamide
1	6	Nicotinamide
3	6	Nicotinamide
5	6	Nicotinamide
5	6	Nicotinamide
4	6	Nicotinamide
5	6	Nicotinamide
3	6	Nicotinamide
4	6	Nicotinamide
5	6	Nicotinamide
4	6	Nicotinamide
4	6	Nicotinamide
4	6	Nicotinamide
4	6	Nicotinamide
5	6	Nicotinamide
4	6	Nicotinamide
4	6	Nicotinamide
1	6	Placebo
4	6	Placebo
5	6	Placebo
4	6	Placebo
4	6	Placebo
4	6	Placebo
5	6	Placebo
4	6	Placebo
3	6	Placebo
5	6	Placebo
4	6	Placebo
4	6	Placebo
6	6	Placebo
5	6	Placebo
6	6	Placebo
4	6	Placebo
5	6	Placebo
5	6	Placebo
4	6	Placebo
4	6	Placebo
5	6	Placebo
2	6	Placebo
4	6	Placebo
4	6	Placebo
4	6	Placebo
2	6	Placebo
4	6	Placebo
4	6	Placebo
4	6	Placebo
3	6	Placebo
4	6	Placebo
3	6	Placebo
4	6	Placebo

## Sheet: Fig. 1d
Difference in fatigue (binary)	Week	Intervention
0	0	Nicotinamide
0	0	Nicotinamide
0	0	Nicotinamide
0	0	Nicotinamide
0	0	Nicotinamide
0	0	Nicotinamide
0	0	Nicotinamide
0	0	Nicotinamide
0	0	Nicotinamide
0	0	Nicotinamide
0	0	Nicotinamide
0	0	Nicotinamide
0	0	Nicotinamide
0	0	Nicotinamide
0	0	Nicotinamide
0	0	Nicotinamide
0	0	Nicotinamide
0	0	Nicotinamide
0	0	Nicotinamide
0	0	Nicotinamide
0	0	Nicotinamide
0	0	Nicotinamide
0	0	Nicotinamide
0	0	Nicotinamide
0	0	Nicotinamide
0	0	Nicotinamide
0	0	Nicotinamide
0	0	Nicotinamide
0	0	Nicotinamide
0	0	Nicotinamide
0	0	Nicotinamide
0	0	Nicotinamide
0	0	Nicotinamide
0	0	Nicotinamide
0	0	Nicotinamide
0	0	Nicotinamide
0	0	Nicotinamide
0	0	Nicotinamide
0	0	Nicotinamide
0	0	Nicotinamide
0	0	Nicotinamide
0	0	Nicotinamide
0	0	Nicotinamide
0	0	Nicotinamide
0	0	Nicotinamide
0	0	Nicotinamide
0	0	Nicotinamide
0	0	Nicotinamide
0	0	Nicotinamide
0	0	Nicotinamide
0	0	Nicotinamide
0	0	Nicotinamide
0	0	Nicotinamide
0	0	Nicotinamide
0	0	Nicotinamide
0	0	Nicotinamide
0	0	Nicotinamide
0	0	Nicotinamide
0	0	Nicotinamide
0	0	Nicotinamide
0	0	Nicotinamide
0	0	Nicotinamide
0	0	Nicotinamide
0	0	Nicotinamide
0	0	Nicotinamide
0	0	Nicotinamide
0	0	Nicotinamide
0	0	Nicotinamide
0	0	Nicotinamide
0	0	Nicotinamide
0	0	Nicotinamide
0	0	Nicotinamide
0	0	Nicotinamide
0	0	Nicotinamide
0	0	Nicotinamide
0	0	Nicotinamide
0	0	Nicotinamide
0	0	Nicotinamide
0	0	Nicotinamide
0	0	Nicotinamide
0	0	Nicotinamide
0	0	Nicotinamide
0	0	Nicotinamide
0	0	Nicotinamide
0	0	Nicotinamide
0	0	Nicotinamide
0	0	Nicotinamide
0	0	Nicotinamide
0	0	Nicotinamide
0	0	Nicotinamide
0	0	Nicotinamide
0	0	Nicotinamide
0	0	Nicotinamide
0	0	Nicotinamide
0	0	Nicotinamide
0	0	Nicotinamide
0	0	Nicotinamide
0	0	Nicotinamide
0	0	Nicotinamide
0	0	Nicotinamide
0	0	Nicotinamide
0	0	Nicotinamide
0	0	Nicotinamide
0	0	Nicotinamide
0	0	Nicotinamide
0	0	Nicotinamide
0	0	Nicotinamide
0	0	Nicotinamide
0	0	Nicotinamide
0	0	Nicotinamide
0	0	Nicotinamide
0	0	Nicotinamide
0	0	Nicotinamide
0	0	Nicotinamide
0	0	Nicotinamide
0	0	Nicotinamide
0	0	Nicotinamide
0	0	Nicotinamide
0	0	Nicotinamide
0	0	Nicotinamide
0	0	Nicotinamide
0	0	Nicotinamide
0	0	Nicotinamide
0	0	Nicotinamide
0	0	Nicotinamide
0	0	Nicotinamide
0	0	Nicotinamide
0	0	Nicotinamide
0	0	Nicotinamide
0	0	Nicotinamide
0	0	Nicotinamide
0	0	Nicotinamide
0	0	Nicotinamide
0	0	Nicotinamide
0	0	Nicotinamide
0	0	Nicotinamide
0	0	Nicotinamide
0	0	Nicotinamide
0	0	Nicotinamide
0	0	Nicotinamide
0	0	Nicotinamide
0	0	Nicotinamide
0	0	Nicotinamide
0	0	Nicotinamide
0	0	Nicotinamide
0	0	Nicotinamide
0	0	Nicotinamide
0	0	Nicotinamide
0	0	Nicotinamide
0	0	Nicotinamide
0	0	Nicotinamide
0	0	Nicotinamide
0	0	Nicotinamide
0	0	Nicotinamide
0	0	Nicotinamide
0	0	Nicotinamide
0	0	Nicotinamide
0	0	Nicotinamide
0	0	Nicotinamide
0	0	Nicotinamide
0	0	Nicotinamide
0	0	Nicotinamide
0	0	Nicotinamide
0	0	Nicotinamide
0	0	Nicotinamide
0	0	Nicotinamide
0	0	Nicotinamide
0	0	Nicotinamide
0	0	Nicotinamide
0	0	Nicotinamide
0	0	Nicotinamide
0	0	Nicotinamide
0	0	Nicotinamide
0	0	Nicotinamide
0	0	Nicotinamide
0	0	Nicotinamide
0	0	Nicotinamide
0	0	Nicotinamide
0	0	Nicotinamide
0	0	Nicotinamide
0	0	Nicotinamide
0	0	Nicotinamide
0	0	Nicotinamide
0	0	Nicotinamide
0	0	Nicotinamide
0	0	Nicotinamide
0	0	Nicotinamide
0	0	Nicotinamide
0	0	Nicotinamide
0	0	Nicotinamide
0	0	Nicotinamide
0	0	Nicotinamide
0	0	Nicotinamide
0	0	Nicotinamide
0	0	Nicotinamide
0	0	Nicotinamide
0	0	Nicotinamide
0	0	Nicotinamide
0	0	Nicotinamide
0	0	Placebo
0	0	Placebo
0	0	Placebo
0	0	Placebo
0	0	Placebo
0	0	Placebo
0	0	Placebo
0	0	Placebo
0	0	Placebo
0	0	Placebo
0	0	Placebo
0	0	Placebo
0	0	Placebo
0	0	Placebo
0	0	Placebo
0	0	Placebo
0	0	Placebo
0	0	Placebo
0	0	Placebo
0	0	Placebo
0	0	Placebo
0	0	Placebo
0	0	Placebo
0	0	Placebo
0	0	Placebo
0	0	Placebo
0	0	Placebo
0	0	Placebo
0	0	Placebo
0	0	Placebo
0	0	Placebo
0	0	Placebo
0	0	Placebo
0	0	Placebo
0	0	Placebo
0	0	Placebo
0	0	Placebo
0	0	Placebo
0	0	Placebo
0	0	Placebo
0	0	Placebo
0	0	Placebo
0	0	Placebo
0	0	Placebo
0	0	Placebo
0	0	Placebo
0	0	Placebo
0	0	Placebo
0	0	Placebo
0	0	Placebo
0	0	Placebo
0	0	Placebo
0	0	Placebo
0	0	Placebo
0	0	Placebo
0	0	Placebo
0	0	Placebo
0	0	Placebo
0	0	Placebo
0	0	Placebo
0	0	Placebo
0	0	Placebo
0	0	Placebo
0	0	Placebo
0	0	Placebo
0	0	Placebo
0	0	Placebo
0	0	Placebo
0	0	Placebo
0	0	Placebo
0	0	Placebo
0	0	Placebo
0	0	Placebo
0	0	Placebo
0	0	Placebo
0	0	Placebo
0	0	Placebo
0	0	Placebo
0	0	Placebo
0	0	Placebo
0	0	Placebo
0	0	Placebo
0	0	Placebo
0	0	Placebo
0	0	Placebo
0	0	Placebo
0	0	Placebo
0	0	Placebo
0	0	Placebo
0	0	Placebo
0	0	Placebo
0	0	Placebo
0	0	Placebo
0	0	Placebo
0	0	Placebo
0	0	Placebo
0	0	Placebo
0	0	Placebo
0	0	Placebo
0	0	Placebo
0	0	Placebo
0	0	Placebo
0	0	Placebo
0	0	Placebo
0	0	Placebo
0	0	Placebo
0	0	Placebo
0	0	Placebo
0	0	Placebo
0	0	Placebo
0	0	Placebo
0	0	Placebo
0	0	Placebo
0	0	Placebo
0	0	Placebo
0	0	Placebo
0	0	Placebo
0	0	Placebo
0	0	Placebo
0	0	Placebo
0	0	Placebo
0	0	Placebo
0	0	Placebo
0	0	Placebo
0	0	Placebo
0	0	Placebo
0	0	Placebo
0	0	Placebo
0	0	Placebo
0	0	Placebo
0	0	Placebo
0	0	Placebo
0	0	Placebo
0	0	Placebo
0	0	Placebo
0	0	Placebo
0	0	Placebo
0	0	Placebo
0	0	Placebo
0	0	Placebo
0	0	Placebo
0	0	Placebo
0	0	Placebo
0	0	Placebo
0	0	Placebo
0	0	Placebo
0	0	Placebo
0	0	Placebo
0	0	Placebo
0	0	Placebo
0	0	Placebo
0	0	Placebo
0	0	Placebo
0	0	Placebo
0	0	Placebo
0	0	Placebo
0	0	Placebo
0	0	Placebo
0	0	Placebo
0	0	Placebo
0	0	Placebo
0	0	Placebo
0	0	Placebo
0	0	Placebo
0	0	Placebo
0	0	Placebo
0	0	Placebo
0	0	Placebo
0	0	Placebo
0	0	Placebo
0	0	Placebo
0	0	Placebo
0	0	Placebo
0	0	Placebo
0	0	Placebo
0	0	Placebo
0	0	Placebo
0	0	Placebo
0	0	Placebo
0	0	Placebo
0	0	Placebo
0	0	Placebo
0	0	Placebo
0	0	Placebo
0	0	Placebo
0	0	Placebo
0	0	Placebo
0	0	Placebo
0	0	Placebo
0	0	Placebo
0	0	Placebo
0	0	Placebo
0	0	Placebo
0	0	Placebo
0	0	Placebo
0	0	Placebo
0	0	Placebo
0	0	Placebo
0	2	Nicotinamide
0	2	Nicotinamide
0	2	Nicotinamide
0	2	Nicotinamide
-1	2	Nicotinamide
-1	2	Nicotinamide
0	2	Nicotinamide
0	2	Nicotinamide
-1	2	Nicotinamide
0	2	Nicotinamide
-1	2	Nicotinamide
0	2	Nicotinamide
0	2	Nicotinamide
0	2	Nicotinamide
0	2	Nicotinamide
-1	2	Nicotinamide
0	2	Nicotinamide
-1	2	Nicotinamide
0	2	Nicotinamide
0	2	Nicotinamide
0	2	Nicotinamide
-1	2	Nicotinamide
0	2	Nicotinamide
0	2	Nicotinamide
-1	2	Nicotinamide
0	2	Nicotinamide
0	2	Nicotinamide
0	2	Nicotinamide
0	2	Nicotinamide
-1	2	Nicotinamide
0	2	Nicotinamide
-1	2	Nicotinamide
-1	2	Nicotinamide
0	2	Nicotinamide
-1	2	Nicotinamide
-1	2	Nicotinamide
-1	2	Nicotinamide
-1	2	Nicotinamide
0	2	Nicotinamide
-1	2	Nicotinamide
0	2	Nicotinamide
0	2	Nicotinamide
-1	2	Nicotinamide
-1	2	Nicotinamide
-1	2	Nicotinamide
0	2	Nicotinamide
0	2	Nicotinamide
-1	2	Nicotinamide
-1	2	Nicotinamide
0	2	Nicotinamide
-1	2	Nicotinamide
-1	2	Nicotinamide
-1	2	Nicotinamide
0	2	Nicotinamide
0	2	Nicotinamide
0	2	Nicotinamide
0	2	Nicotinamide
-1	2	Nicotinamide
-1	2	Nicotinamide
-1	2	Nicotinamide
-1	2	Nicotinamide
-1	2	Nicotinamide
0	2	Nicotinamide
-1	2	Nicotinamide
-1	2	Nicotinamide
-1	2	Nicotinamide
0	2	Nicotinamide
0	2	Nicotinamide
0	2	Nicotinamide
-1	2	Nicotinamide
0	2	Nicotinamide
-1	2	Nicotinamide
-1	2	Nicotinamide
-1	2	Nicotinamide
-1	2	Nicotinamide
0	2	Nicotinamide
0	2	Nicotinamide
0	2	Nicotinamide
0	2	Nicotinamide
0	2	Nicotinamide
0	2	Nicotinamide
-1	2	Nicotinamide
0	2	Nicotinamide
-1	2	Nicotinamide
-1	2	Nicotinamide
0	2	Nicotinamide
0	2	Nicotinamide
-1	2	Nicotinamide
-1	2	Nicotinamide
-1	2	Nicotinamide
-1	2	Nicotinamide
0	2	Nicotinamide
0	2	Nicotinamide
-1	2	Nicotinamide
-1	2	Nicotinamide
-1	2	Nicotinamide
0	2	Nicotinamide
0	2	Nicotinamide
-1	2	Nicotinamide
-1	2	Nicotinamide
-1	2	Nicotinamide
-1	2	Nicotinamide
0	2	Nicotinamide
0	2	Nicotinamide
0	2	Nicotinamide
0	2	Nicotinamide
0	2	Nicotinamide
0	2	Nicotinamide
-1	2	Nicotinamide
0	2	Nicotinamide
0	2	Nicotinamide
0	2	Nicotinamide
0	2	Nicotinamide
-1	2	Nicotinamide
-1	2	Nicotinamide
-1	2	Nicotinamide
-1	2	Nicotinamide
-1	2	Nicotinamide
-1	2	Nicotinamide
-1	2	Nicotinamide
-1	2	Nicotinamide
-1	2	Nicotinamide
-1	2	Nicotinamide
-1	2	Nicotinamide
0	2	Nicotinamide
0	2	Nicotinamide
-1	2	Nicotinamide
-1	2	Nicotinamide
-1	2	Nicotinamide
0	2	Nicotinamide
0	2	Nicotinamide
0	2	Nicotinamide
-1	2	Nicotinamide
0	2	Nicotinamide
-1	2	Nicotinamide
-1	2	Nicotinamide
0	2	Nicotinamide
-1	2	Nicotinamide
-1	2	Nicotinamide
0	2	Nicotinamide
0	2	Nicotinamide
-1	2	Nicotinamide
0	2	Nicotinamide
0	2	Nicotinamide
-1	2	Nicotinamide
0	2	Nicotinamide
-1	2	Nicotinamide
-1	2	Nicotinamide
0	2	Nicotinamide
0	2	Nicotinamide
-1	2	Nicotinamide
-1	2	Nicotinamide
-1	2	Nicotinamide
0	2	Nicotinamide
0	2	Nicotinamide
0	2	Nicotinamide
0	2	Nicotinamide
-1	2	Nicotinamide
-1	2	Nicotinamide
-1	2	Nicotinamide
-1	2	Nicotinamide
-1	2	Nicotinamide
-1	2	Nicotinamide
0	2	Nicotinamide
0	2	Nicotinamide
0	2	Nicotinamide
-1	2	Nicotinamide
-1	2	Nicotinamide
-1	2	Nicotinamide
0	2	Nicotinamide
-1	2	Nicotinamide
0	2	Nicotinamide
0	2	Nicotinamide
-1	2	Nicotinamide
0	2	Nicotinamide
0	2	Nicotinamide
-1	2	Nicotinamide
-1	2	Nicotinamide
-1	2	Nicotinamide
-1	2	Nicotinamide
-1	2	Nicotinamide
-1	2	Nicotinamide
-1	2	Nicotinamide
0	2	Nicotinamide
0	2	Nicotinamide
0	2	Nicotinamide
0	2	Nicotinamide
-1	2	Nicotinamide
-1	2	Nicotinamide
0	2	Nicotinamide
-1	2	Nicotinamide
-1	2	Nicotinamide
-1	2	Nicotinamide
-1	2	Nicotinamide
0	2	Nicotinamide
-1	2	Nicotinamide
0	2	Nicotinamide
-1	2	Nicotinamide
-1	2	Nicotinamide
0	2	Placebo
0	2	Placebo
0	2	Placebo
-1	2	Placebo
0	2	Placebo
-1	2	Placebo
-1	2	Placebo
-1	2	Placebo
-1	2	Placebo
0	2	Placebo
0	2	Placebo
0	2	Placebo
0	2	Placebo
-1	2	Placebo
-1	2	Placebo
-1	2	Placebo
0	2	Placebo
0	2	Placebo
-1	2	Placebo
0	2	Placebo
0	2	Placebo
-1	2	Placebo
0	2	Placebo
0	2	Placebo
0	2	Placebo
0	2	Placebo
-1	2	Placebo
0	2	Placebo
0	2	Placebo
-1	2	Placebo
-1	2	Placebo
-1	2	Placebo
0	2	Placebo
0	2	Placebo
0	2	Placebo
0	2	Placebo
-1	2	Placebo
0	2	Placebo
0	2	Placebo
0	2	Placebo
-1	2	Placebo
-1	2	Placebo
-1	2	Placebo
-1	2	Placebo
-1	2	Placebo
-1	2	Placebo
-1	2	Placebo
-1	2	Placebo
0	2	Placebo
0	2	Placebo
-1	2	Placebo
0	2	Placebo
-1	2	Placebo
0	2	Placebo
-1	2	Placebo
-1	2	Placebo
0	2	Placebo
0	2	Placebo
0	2	Placebo
0	2	Placebo
0	2	Placebo
-1	2	Placebo
-1	2	Placebo
0	2	Placebo
-1	2	Placebo
-1	2	Placebo
0	2	Placebo
-1	2	Placebo
-1	2	Placebo
0	2	Placebo
0	2	Placebo
0	2	Placebo
0	2	Placebo
-1	2	Placebo
-1	2	Placebo
0	2	Placebo
0	2	Placebo
0	2	Placebo
0	2	Placebo
0	2	Placebo
-1	2	Placebo
0	2	Placebo
-1	2	Placebo
0	2	Placebo
-1	2	Placebo
0	2	Placebo
-1	2	Placebo
0	2	Placebo
0	2	Placebo
0	2	Placebo
-1	2	Placebo
-1	2	Placebo
-1	2	Placebo
-1	2	Placebo
0	2	Placebo
-1	2	Placebo
-1	2	Placebo
0	2	Placebo
0	2	Placebo
-1	2	Placebo
-1	2	Placebo
0	2	Placebo
0	2	Placebo
0	2	Placebo
-1	2	Placebo
0	2	Placebo
0	2	Placebo
-1	2	Placebo
-1	2	Placebo
-1	2	Placebo
0	2	Placebo
-1	2	Placebo
0	2	Placebo
-1	2	Placebo
0	2	Placebo
-1	2	Placebo
0	2	Placebo
0	2	Placebo
-1	2	Placebo
-1	2	Placebo
0	2	Placebo
-1	2	Placebo
-1	2	Placebo
-1	2	Placebo
-1	2	Placebo
0	2	Placebo
-1	2	Placebo
-1	2	Placebo
-1	2	Placebo
0	2	Placebo
0	2	Placebo
0	2	Placebo
0	2	Placebo
-1	2	Placebo
-1	2	Placebo
-1	2	Placebo
0	2	Placebo
-1	2	Placebo
0	2	Placebo
0	2	Placebo
0	2	Placebo
0	2	Placebo
-1	2	Placebo
0	2	Placebo
0	2	Placebo
-1	2	Placebo
-1	2	Placebo
-1	2	Placebo
0	2	Placebo
0	2	Placebo
-1	2	Placebo
0	2	Placebo
0	2	Placebo
-1	2	Placebo
-1	2	Placebo
0	2	Placebo
-1	2	Placebo
-1	2	Placebo
0	2	Placebo
0	2	Placebo
-1	2	Placebo
0	2	Placebo
-1	2	Placebo
0	2	Placebo
0	2	Placebo
0	2	Placebo
0	2	Placebo
0	2	Placebo
0	2	Placebo
-1	2	Placebo
0	2	Placebo
-1	2	Placebo
-1	2	Placebo
-1	2	Placebo
-1	2	Placebo
-1	2	Placebo
0	2	Placebo
0	2	Placebo
-1	2	Placebo
0	2	Placebo
-1	2	Placebo
0	2	Placebo
0	2	Placebo
-1	2	Placebo
-1	2	Placebo
0	2	Placebo
-1	2	Placebo
-1	2	Placebo
0	2	Placebo
0	2	Placebo
0	2	Placebo
0	2	Placebo
-1	2	Placebo
-1	2	Placebo
-1	2	Placebo
-1	2	Placebo
-1	2	Placebo
-1	2	Placebo
0	4	Nicotinamide
0	4	Nicotinamide
0	4	Nicotinamide
0	4	Nicotinamide
-1	4	Nicotinamide
-1	4	Nicotinamide
0	4	Nicotinamide
-1	4	Nicotinamide
-1	4	Nicotinamide
-1	4	Nicotinamide
0	4	Nicotinamide
-1	4	Nicotinamide
0	4	Nicotinamide
-1	4	Nicotinamide
-1	4	Nicotinamide
0	4	Nicotinamide
0	4	Nicotinamide
-1	4	Nicotinamide
-1	4	Nicotinamide
-1	4	Nicotinamide
0	4	Nicotinamide
-1	4	Nicotinamide
0	4	Nicotinamide
0	4	Nicotinamide
-1	4	Nicotinamide
0	4	Nicotinamide
0	4	Nicotinamide
0	4	Nicotinamide
0	4	Nicotinamide
-1	4	Nicotinamide
-1	4	Nicotinamide
-1	4	Nicotinamide
-1	4	Nicotinamide
-1	4	Nicotinamide
-1	4	Nicotinamide
-1	4	Nicotinamide
-1	4	Nicotinamide
-1	4	Nicotinamide
-1	4	Nicotinamide
-1	4	Nicotinamide
-1	4	Nicotinamide
0	4	Nicotinamide
-1	4	Nicotinamide
-1	4	Nicotinamide
0	4	Nicotinamide
0	4	Nicotinamide
-1	4	Nicotinamide
-1	4	Nicotinamide
-1	4	Nicotinamide
-1	4	Nicotinamide
-1	4	Nicotinamide
-1	4	Nicotinamide
-1	4	Nicotinamide
-1	4	Nicotinamide
-1	4	Nicotinamide
-1	4	Nicotinamide
-1	4	Nicotinamide
-1	4	Nicotinamide
-1	4	Nicotinamide
-1	4	Nicotinamide
-1	4	Nicotinamide
-1	4	Nicotinamide
0	4	Nicotinamide
-1	4	Nicotinamide
-1	4	Nicotinamide
-1	4	Nicotinamide
0	4	Nicotinamide
-1	4	Nicotinamide
-1	4	Nicotinamide
-1	4	Nicotinamide
-1	4	Nicotinamide
-1	4	Nicotinamide
-1	4	Nicotinamide
-1	4	Nicotinamide
-1	4	Nicotinamide
-1	4	Nicotinamide
-1	4	Nicotinamide
0	4	Nicotinamide
-1	4	Nicotinamide
-1	4	Nicotinamide
0	4	Nicotinamide
-1	4	Nicotinamide
-1	4	Nicotinamide
-1	4	Nicotinamide
-1	4	Nicotinamide
0	4	Nicotinamide
-1	4	Nicotinamide
-1	4	Nicotinamide
-1	4	Nicotinamide
-1	4	Nicotinamide
-1	4	Nicotinamide
-1	4	Nicotinamide
0	4	Nicotinamide
-1	4	Nicotinamide
-1	4	Nicotinamide
-1	4	Nicotinamide
0	4	Nicotinamide
-1	4	Nicotinamide
-1	4	Nicotinamide
-1	4	Nicotinamide
-1	4	Nicotinamide
-1	4	Nicotinamide
-1	4	Nicotinamide
-1	4	Nicotinamide
0	4	Nicotinamide
0	4	Nicotinamide
-1	4	Nicotinamide
-1	4	Nicotinamide
-1	4	Nicotinamide
-1	4	Nicotinamide
0	4	Nicotinamide
0	4	Nicotinamide
0	4	Nicotinamide
0	4	Nicotinamide
-1	4	Nicotinamide
-1	4	Nicotinamide
-1	4	Nicotinamide
-1	4	Nicotinamide
-1	4	Nicotinamide
-1	4	Nicotinamide
-1	4	Nicotinamide
-1	4	Nicotinamide
-1	4	Nicotinamide
-1	4	Nicotinamide
-1	4	Nicotinamide
-1	4	Nicotinamide
-1	4	Nicotinamide
-1	4	Nicotinamide
-1	4	Nicotinamide
0	4	Nicotinamide
-1	4	Nicotinamide
0	4	Nicotinamide
0	4	Nicotinamide
0	4	Nicotinamide
-1	4	Nicotinamide
0	4	Nicotinamide
0	4	Nicotinamide
-1	4	Nicotinamide
-1	4	Nicotinamide
0	4	Nicotinamide
0	4	Nicotinamide
-1	4	Nicotinamide
0	4	Nicotinamide
0	4	Nicotinamide
0	4	Nicotinamide
-1	4	Nicotinamide
-1	4	Nicotinamide
-1	4	Nicotinamide
0	4	Nicotinamide
-1	4	Nicotinamide
-1	4	Nicotinamide
-1	4	Nicotinamide
-1	4	Nicotinamide
-1	4	Nicotinamide
-1	4	Nicotinamide
-1	4	Nicotinamide
0	4	Nicotinamide
-1	4	Nicotinamide
-1	4	Nicotinamide
-1	4	Nicotinamide
-1	4	Nicotinamide
-1	4	Nicotinamide
-1	4	Nicotinamide
0	4	Nicotinamide
-1	4	Nicotinamide
-1	4	Nicotinamide
-1	4	Nicotinamide
-1	4	Nicotinamide
-1	4	Nicotinamide
0	4	Nicotinamide
-1	4	Nicotinamide
0	4	Nicotinamide
0	4	Nicotinamide
-1	4	Nicotinamide
-1	4	Nicotinamide
0	4	Nicotinamide
-1	4	Nicotinamide
-1	4	Nicotinamide
-1	4	Nicotinamide
-1	4	Nicotinamide
-1	4	Nicotinamide
-1	4	Nicotinamide
0	4	Nicotinamide
0	4	Nicotinamide
-1	4	Nicotinamide
-1	4	Nicotinamide
0	4	Nicotinamide
-1	4	Nicotinamide
-1	4	Nicotinamide
-1	4	Nicotinamide
-1	4	Nicotinamide
-1	4	Nicotinamide
-1	4	Nicotinamide
-1	4	Nicotinamide
-1	4	Nicotinamide
-1	4	Nicotinamide
-1	4	Nicotinamide
-1	4	Nicotinamide
-1	4	Nicotinamide
-1	4	Placebo
-1	4	Placebo
0	4	Placebo
-1	4	Placebo
0	4	Placebo
-1	4	Placebo
-1	4	Placebo
-1	4	Placebo
-1	4	Placebo
0	4	Placebo
0	4	Placebo
0	4	Placebo
0	4	Placebo
-1	4	Placebo
-1	4	Placebo
-1	4	Placebo
-1	4	Placebo
-1	4	Placebo
-1	4	Placebo
0	4	Placebo
-1	4	Placebo
-1	4	Placebo
0	4	Placebo
-1	4	Placebo
-1	4	Placebo
-1	4	Placebo
0	4	Placebo
0	4	Placebo
-1	4	Placebo
-1	4	Placebo
-1	4	Placebo
-1	4	Placebo
0	4	Placebo
0	4	Placebo
-1	4	Placebo
0	4	Placebo
-1	4	Placebo
-1	4	Placebo
-1	4	Placebo
0	4	Placebo
-1	4	Placebo
-1	4	Placebo
-1	4	Placebo
-1	4	Placebo
-1	4	Placebo
-1	4	Placebo
-1	4	Placebo
-1	4	Placebo
-1	4	Placebo
-1	4	Placebo
-1	4	Placebo
-1	4	Placebo
-1	4	Placebo
-1	4	Placebo
-1	4	Placebo
-1	4	Placebo
0	4	Placebo
0	4	Placebo
0	4	Placebo
-1	4	Placebo
0	4	Placebo
-1	4	Placebo
-1	4	Placebo
-1	4	Placebo
0	4	Placebo
-1	4	Placebo
0	4	Placebo
-1	4	Placebo
-1	4	Placebo
0	4	Placebo
-1	4	Placebo
-1	4	Placebo
-1	4	Placebo
-1	4	Placebo
0	4	Placebo
0	4	Placebo
-1	4	Placebo
-1	4	Placebo
0	4	Placebo
-1	4	Placebo
-1	4	Placebo
0	4	Placebo
-1	4	Placebo
0	4	Placebo
0	4	Placebo
0	4	Placebo
-1	4	Placebo
0	4	Placebo
0	4	Placebo
-1	4	Placebo
-1	4	Placebo
-1	4	Placebo
-1	4	Placebo
-1	4	Placebo
-1	4	Placebo
-1	4	Placebo
-1	4	Placebo
-1	4	Placebo
0	4	Placebo
-1	4	Placebo
-1	4	Placebo
-1	4	Placebo
0	4	Placebo
0	4	Placebo
-1	4	Placebo
-1	4	Placebo
0	4	Placebo
-1	4	Placebo
-1	4	Placebo
-1	4	Placebo
0	4	Placebo
-1	4	Placebo
-1	4	Placebo
-1	4	Placebo
-1	4	Placebo
0	4	Placebo
-1	4	Placebo
0	4	Placebo
-1	4	Placebo
-1	4	Placebo
-1	4	Placebo
-1	4	Placebo
-1	4	Placebo
-1	4	Placebo
-1	4	Placebo
-1	4	Placebo
-1	4	Placebo
-1	4	Placebo
0	4	Placebo
0	4	Placebo
0	4	Placebo
0	4	Placebo
0	4	Placebo
-1	4	Placebo
-1	4	Placebo
-1	4	Placebo
0	4	Placebo
-1	4	Placebo
-1	4	Placebo
0	4	Placebo
0	4	Placebo
-1	4	Placebo
-1	4	Placebo
-1	4	Placebo
-1	4	Placebo
0	4	Placebo
-1	4	Placebo
-1	4	Placebo
-1	4	Placebo
-1	4	Placebo
-1	4	Placebo
0	4	Placebo
-1	4	Placebo
-1	4	Placebo
-1	4	Placebo
-1	4	Placebo
-1	4	Placebo
-1	4	Placebo
0	4	Placebo
0	4	Placebo
-1	4	Placebo
-1	4	Placebo
-1	4	Placebo
-1	4	Placebo
0	4	Placebo
-1	4	Placebo
-1	4	Placebo
-1	4	Placebo
0	4	Placebo
-1	4	Placebo
-1	4	Placebo
-1	4	Placebo
0	4	Placebo
-1	4	Placebo
-1	4	Placebo
-1	4	Placebo
0	4	Placebo
0	4	Placebo
-1	4	Placebo
0	4	Placebo
-1	4	Placebo
-1	4	Placebo
-1	4	Placebo
-1	4	Placebo
-1	4	Placebo
-1	4	Placebo
-1	4	Placebo
-1	4	Placebo
0	4	Placebo
-1	4	Placebo
-1	4	Placebo
-1	4	Placebo
-1	4	Placebo
-1	4	Placebo
-1	4	Placebo
-1	4	Placebo
-1	4	Placebo
-1	4	Placebo
0	6	Nicotinamide
0	6	Nicotinamide
-1	6	Nicotinamide
-1	6	Nicotinamide
-1	6	Nicotinamide
0	6	Nicotinamide
0	6	Nicotinamide
-1	6	Nicotinamide
0	6	Nicotinamide
-1	6	Nicotinamide
0	6	Nicotinamide
-1	6	Nicotinamide
0	6	Nicotinamide
-1	6	Nicotinamide
-1	6	Nicotinamide
-1	6	Nicotinamide
0	6	Nicotinamide
-1	6	Nicotinamide
-1	6	Nicotinamide
-1	6	Nicotinamide
0	6	Nicotinamide
-1	6	Nicotinamide
-1	6	Nicotinamide
0	6	Nicotinamide
-1	6	Nicotinamide
0	6	Nicotinamide
0	6	Nicotinamide
0	6	Nicotinamide
-1	6	Nicotinamide
-1	6	Nicotinamide
-1	6	Nicotinamide
-1	6	Nicotinamide
-1	6	Nicotinamide
0	6	Nicotinamide
-1	6	Nicotinamide
-1	6	Nicotinamide
-1	6	Nicotinamide
-1	6	Nicotinamide
-1	6	Nicotinamide
-1	6	Nicotinamide
0	6	Nicotinamide
-1	6	Nicotinamide
-1	6	Nicotinamide
-1	6	Nicotinamide
-1	6	Nicotinamide
0	6	Nicotinamide
-1	6	Nicotinamide
-1	6	Nicotinamide
-1	6	Nicotinamide
-1	6	Nicotinamide
-1	6	Nicotinamide
-1	6	Nicotinamide
-1	6	Nicotinamide
-1	6	Nicotinamide
-1	6	Nicotinamide
-1	6	Nicotinamide
0	6	Nicotinamide
-1	6	Nicotinamide
-1	6	Nicotinamide
-1	6	Nicotinamide
-1	6	Nicotinamide
-1	6	Nicotinamide
0	6	Nicotinamide
-1	6	Nicotinamide
-1	6	Nicotinamide
0	6	Nicotinamide
-1	6	Nicotinamide
-1	6	Nicotinamide
-1	6	Nicotinamide
-1	6	Nicotinamide
-1	6	Nicotinamide
-1	6	Nicotinamide
-1	6	Nicotinamide
-1	6	Nicotinamide
-1	6	Nicotinamide
-1	6	Nicotinamide
-1	6	Nicotinamide
0	6	Nicotinamide
-1	6	Nicotinamide
-1	6	Nicotinamide
0	6	Nicotinamide
-1	6	Nicotinamide
-1	6	Nicotinamide
-1	6	Nicotinamide
-1	6	Nicotinamide
-1	6	Nicotinamide
-1	6	Nicotinamide
-1	6	Nicotinamide
-1	6	Nicotinamide
-1	6	Nicotinamide
0	6	Nicotinamide
0	6	Nicotinamide
-1	6	Nicotinamide
-1	6	Nicotinamide
0	6	Nicotinamide
-1	6	Nicotinamide
-1	6	Nicotinamide
-1	6	Nicotinamide
-1	6	Nicotinamide
-1	6	Nicotinamide
-1	6	Nicotinamide
-1	6	Nicotinamide
-1	6	Nicotinamide
-1	6	Nicotinamide
-1	6	Nicotinamide
-1	6	Nicotinamide
-1	6	Nicotinamide
-1	6	Nicotinamide
-1	6	Nicotinamide
0	6	Nicotinamide
0	6	Nicotinamide
0	6	Nicotinamide
0	6	Nicotinamide
-1	6	Nicotinamide
-1	6	Nicotinamide
-1	6	Nicotinamide
-1	6	Nicotinamide
-1	6	Nicotinamide
-1	6	Nicotinamide
-1	6	Nicotinamide
-1	6	Nicotinamide
-1	6	Nicotinamide
-1	6	Nicotinamide
0	6	Nicotinamide
-1	6	Nicotinamide
-1	6	Nicotinamide
-1	6	Nicotinamide
-1	6	Nicotinamide
-1	6	Nicotinamide
-1	6	Nicotinamide
-1	6	Nicotinamide
0	6	Nicotinamide
-1	6	Nicotinamide
-1	6	Nicotinamide
-1	6	Nicotinamide
-1	6	Nicotinamide
-1	6	Nicotinamide
-1	6	Nicotinamide
-1	6	Nicotinamide
-1	6	Nicotinamide
-1	6	Nicotinamide
-1	6	Nicotinamide
-1	6	Nicotinamide
-1	6	Nicotinamide
0	6	Nicotinamide
-1	6	Nicotinamide
-1	6	Nicotinamide
0	6	Nicotinamide
0	6	Nicotinamide
0	6	Nicotinamide
-1	6	Nicotinamide
-1	6	Nicotinamide
-1	6	Nicotinamide
-1	6	Nicotinamide
-1	6	Nicotinamide
-1	6	Nicotinamide
0	6	Nicotinamide
-1	6	Nicotinamide
-1	6	Nicotinamide
-1	6	Nicotinamide
-1	6	Nicotinamide
-1	6	Nicotinamide
-1	6	Nicotinamide
-1	6	Nicotinamide
-1	6	Nicotinamide
-1	6	Nicotinamide
-1	6	Nicotinamide
-1	6	Nicotinamide
-1	6	Nicotinamide
-1	6	Nicotinamide
-1	6	Nicotinamide
-1	6	Nicotinamide
0	6	Nicotinamide
-1	6	Nicotinamide
0	6	Nicotinamide
-1	6	Nicotinamide
-1	6	Nicotinamide
-1	6	Nicotinamide
-1	6	Nicotinamide
-1	6	Nicotinamide
0	6	Nicotinamide
-1	6	Nicotinamide
-1	6	Nicotinamide
0	6	Nicotinamide
0	6	Nicotinamide
-1	6	Nicotinamide
-1	6	Nicotinamide
-1	6	Nicotinamide
-1	6	Nicotinamide
0	6	Nicotinamide
-1	6	Nicotinamide
-1	6	Nicotinamide
0	6	Nicotinamide
-1	6	Nicotinamide
-1	6	Nicotinamide
-1	6	Nicotinamide
0	6	Nicotinamide
-1	6	Nicotinamide
-1	6	Nicotinamide
-1	6	Placebo
-1	6	Placebo
0	6	Placebo
-1	6	Placebo
0	6	Placebo
-1	6	Placebo
-1	6	Placebo
-1	6	Placebo
-1	6	Placebo
0	6	Placebo
-1	6	Placebo
0	6	Placebo
0	6	Placebo
-1	6	Placebo
-1	6	Placebo
-1	6	Placebo
-1	6	Placebo
-1	6	Placebo
-1	6	Placebo
-1	6	Placebo
-1	6	Placebo
-1	6	Placebo
-1	6	Placebo
-1	6	Placebo
-1	6	Placebo
-1	6	Placebo
-1	6	Placebo
0	6	Placebo
0	6	Placebo
0	6	Placebo
-1	6	Placebo
-1	6	Placebo
-1	6	Placebo
0	6	Placebo
-1	6	Placebo
-1	6	Placebo
-1	6	Placebo
-1	6	Placebo
-1	6	Placebo
-1	6	Placebo
-1	6	Placebo
-1	6	Placebo
-1	6	Placebo
-1	6	Placebo
-1	6	Placebo
0	6	Placebo
-1	6	Placebo
-1	6	Placebo
-1	6	Placebo
-1	6	Placebo
0	6	Placebo
-1	6	Placebo
-1	6	Placebo
-1	6	Placebo
-1	6	Placebo
-1	6	Placebo
0	6	Placebo
-1	6	Placebo
0	6	Placebo
0	6	Placebo
0	6	Placebo
-1	6	Placebo
0	6	Placebo
-1	6	Placebo
0	6	Placebo
-1	6	Placebo
-1	6	Placebo
-1	6	Placebo
-1	6	Placebo
0	6	Placebo
-1	6	Placebo
-1	6	Placebo
-1	6	Placebo
-1	6	Placebo
-1	6	Placebo
-1	6	Placebo
-1	6	Placebo
-1	6	Placebo
-1	6	Placebo
-1	6	Placebo
-1	6	Placebo
0	6	Placebo
-1	6	Placebo
0	6	Placebo
-1	6	Placebo
0	6	Placebo
-1	6	Placebo
0	6	Placebo
-1	6	Placebo
-1	6	Placebo
-1	6	Placebo
-1	6	Placebo
-1	6	Placebo
-1	6	Placebo
-1	6	Placebo
-1	6	Placebo
-1	6	Placebo
-1	6	Placebo
-1	6	Placebo
-1	6	Placebo
-1	6	Placebo
-1	6	Placebo
-1	6	Placebo
0	6	Placebo
-1	6	Placebo
-1	6	Placebo
0	6	Placebo
-1	6	Placebo
-1	6	Placebo
-1	6	Placebo
0	6	Placebo
-1	6	Placebo
-1	6	Placebo
-1	6	Placebo
-1	6	Placebo
-1	6	Placebo
-1	6	Placebo
-1	6	Placebo
-1	6	Placebo
-1	6	Placebo
-1	6	Placebo
-1	6	Placebo
-1	6	Placebo
-1	6	Placebo
-1	6	Placebo
-1	6	Placebo
-1	6	Placebo
0	6	Placebo
0	6	Placebo
0	6	Placebo
-1	6	Placebo
-1	6	Placebo
-1	6	Placebo
-1	6	Placebo
-1	6	Placebo
-1	6	Placebo
0	6	Placebo
-1	6	Placebo
-1	6	Placebo
0	6	Placebo
-1	6	Placebo
-1	6	Placebo
-1	6	Placebo
-1	6	Placebo
-1	6	Placebo
-1	6	Placebo
-1	6	Placebo
-1	6	Placebo
-1	6	Placebo
0	6	Placebo
-1	6	Placebo
0	6	Placebo
-1	6	Placebo
-1	6	Placebo
-1	6	Placebo
-1	6	Placebo
-1	6	Placebo
-1	6	Placebo
0	6	Placebo
-1	6	Placebo
-1	6	Placebo
-1	6	Placebo
-1	6	Placebo
-1	6	Placebo
-1	6	Placebo
-1	6	Placebo
0	6	Placebo
-1	6	Placebo
0	6	Placebo
-1	6	Placebo
-1	6	Placebo
-1	6	Placebo
-1	6	Placebo
-1	6	Placebo
-1	6	Placebo
-1	6	Placebo
0	6	Placebo
-1	6	Placebo
-1	6	Placebo
-1	6	Placebo
-1	6	Placebo
-1	6	Placebo
-1	6	Placebo
-1	6	Placebo
-1	6	Placebo
-1	6	Placebo
-1	6	Placebo
-1	6	Placebo
0	6	Placebo
-1	6	Placebo
-1	6	Placebo
-1	6	Placebo
-1	6	Placebo
-1	6	Placebo
-1	6	Placebo
-1	6	Placebo
-1	6	Placebo
-1	6	Placebo

## Sheet: Fig. 1e
Difference in shortness of breath (binary)	Week	Intervention
0	0	Nicotinamide
0	0	Nicotinamide
0	0	Nicotinamide
0	0	Nicotinamide
0	0	Nicotinamide
0	0	Nicotinamide
0	0	Nicotinamide
0	0	Nicotinamide
0	0	Nicotinamide
0	0	Nicotinamide
0	0	Nicotinamide
0	0	Nicotinamide
0	0	Nicotinamide
0	0	Nicotinamide
0	0	Nicotinamide
0	0	Nicotinamide
0	0	Nicotinamide
0	0	Nicotinamide
0	0	Nicotinamide
0	0	Nicotinamide
0	0	Nicotinamide
0	0	Nicotinamide
0	0	Nicotinamide
0	0	Nicotinamide
0	0	Nicotinamide
0	0	Nicotinamide
0	0	Nicotinamide
0	0	Nicotinamide
0	0	Nicotinamide
0	0	Nicotinamide
0	0	Nicotinamide
0	0	Nicotinamide
0	0	Nicotinamide
0	0	Nicotinamide
0	0	Nicotinamide
0	0	Nicotinamide
0	0	Nicotinamide
0	0	Nicotinamide
0	0	Nicotinamide
0	0	Nicotinamide
0	0	Nicotinamide
0	0	Nicotinamide
0	0	Nicotinamide
0	0	Nicotinamide
0	0	Nicotinamide
0	0	Nicotinamide
0	0	Nicotinamide
0	0	Nicotinamide
0	0	Nicotinamide
0	0	Nicotinamide
0	0	Nicotinamide
0	0	Nicotinamide
0	0	Nicotinamide
0	0	Nicotinamide
0	0	Nicotinamide
0	0	Nicotinamide
0	0	Nicotinamide
0	0	Nicotinamide
0	0	Nicotinamide
0	0	Nicotinamide
0	0	Nicotinamide
0	0	Nicotinamide
0	0	Nicotinamide
0	0	Nicotinamide
0	0	Nicotinamide
0	0	Nicotinamide
0	0	Nicotinamide
0	0	Nicotinamide
0	0	Nicotinamide
0	0	Nicotinamide
0	0	Nicotinamide
0	0	Nicotinamide
0	0	Nicotinamide
0	0	Nicotinamide
0	0	Nicotinamide
0	0	Nicotinamide
0	0	Nicotinamide
0	0	Nicotinamide
0	0	Nicotinamide
0	0	Nicotinamide
0	0	Nicotinamide
0	0	Nicotinamide
0	0	Nicotinamide
0	0	Nicotinamide
0	0	Nicotinamide
0	0	Nicotinamide
0	0	Nicotinamide
0	0	Nicotinamide
0	0	Nicotinamide
0	0	Nicotinamide
0	0	Nicotinamide
0	0	Nicotinamide
0	0	Placebo
0	0	Placebo
0	0	Placebo
0	0	Placebo
0	0	Placebo
0	0	Placebo
0	0	Placebo
0	0	Placebo
0	0	Placebo
0	0	Placebo
0	0	Placebo
0	0	Placebo
0	0	Placebo
0	0	Placebo
0	0	Placebo
0	0	Placebo
0	0	Placebo
0	0	Placebo
0	0	Placebo
0	0	Placebo
0	0	Placebo
0	0	Placebo
0	0	Placebo
0	0	Placebo
0	0	Placebo
0	0	Placebo
0	0	Placebo
0	0	Placebo
0	0	Placebo
0	0	Placebo
0	0	Placebo
0	0	Placebo
0	0	Placebo
0	0	Placebo
0	0	Placebo
0	0	Placebo
0	0	Placebo
0	0	Placebo
0	0	Placebo
0	0	Placebo
0	0	Placebo
0	0	Placebo
0	0	Placebo
0	0	Placebo
0	0	Placebo
0	0	Placebo
0	0	Placebo
0	0	Placebo
0	0	Placebo
0	0	Placebo
0	0	Placebo
0	0	Placebo
0	0	Placebo
0	0	Placebo
0	0	Placebo
0	0	Placebo
0	0	Placebo
0	0	Placebo
0	0	Placebo
0	0	Placebo
0	0	Placebo
0	0	Placebo
0	0	Placebo
0	0	Placebo
0	0	Placebo
0	0	Placebo
0	0	Placebo
0	0	Placebo
0	0	Placebo
0	0	Placebo
0	0	Placebo
0	0	Placebo
0	0	Placebo
0	0	Placebo
0	0	Placebo
0	0	Placebo
0	0	Placebo
0	0	Placebo
0	0	Placebo
0	0	Placebo
0	0	Placebo
0	0	Placebo
0	0	Placebo
0	0	Placebo
0	0	Placebo
0	0	Placebo
0	0	Placebo
0	0	Placebo
0	0	Placebo
0	0	Placebo
0	2	Nicotinamide
-1	2	Nicotinamide
0	2	Nicotinamide
-1	2	Nicotinamide
-1	2	Nicotinamide
0	2	Nicotinamide
-1	2	Nicotinamide
0	2	Nicotinamide
-1	2	Nicotinamide
0	2	Nicotinamide
0	2	Nicotinamide
-1	2	Nicotinamide
-1	2	Nicotinamide
-1	2	Nicotinamide
-1	2	Nicotinamide
-1	2	Nicotinamide
0	2	Nicotinamide
-1	2	Nicotinamide
0	2	Nicotinamide
0	2	Nicotinamide
-1	2	Nicotinamide
-1	2	Nicotinamide
0	2	Nicotinamide
0	2	Nicotinamide
-1	2	Nicotinamide
-1	2	Nicotinamide
0	2	Nicotinamide
-1	2	Nicotinamide
0	2	Nicotinamide
-1	2	Nicotinamide
-1	2	Nicotinamide
-1	2	Nicotinamide
-1	2	Nicotinamide
-1	2	Nicotinamide
0	2	Nicotinamide
-1	2	Nicotinamide
-1	2	Nicotinamide
-1	2	Nicotinamide
-1	2	Nicotinamide
0	2	Nicotinamide
-1	2	Nicotinamide
0	2	Nicotinamide
-1	2	Nicotinamide
0	2	Nicotinamide
-1	2	Nicotinamide
-1	2	Nicotinamide
-1	2	Nicotinamide
-1	2	Nicotinamide
-1	2	Nicotinamide
-1	2	Nicotinamide
0	2	Nicotinamide
0	2	Nicotinamide
-1	2	Nicotinamide
-1	2	Nicotinamide
0	2	Nicotinamide
0	2	Nicotinamide
0	2	Nicotinamide
-1	2	Nicotinamide
-1	2	Nicotinamide
-1	2	Nicotinamide
0	2	Nicotinamide
-1	2	Nicotinamide
-1	2	Nicotinamide
0	2	Nicotinamide
-1	2	Nicotinamide
-1	2	Nicotinamide
0	2	Nicotinamide
0	2	Nicotinamide
-1	2	Nicotinamide
0	2	Nicotinamide
-1	2	Nicotinamide
-1	2	Nicotinamide
0	2	Nicotinamide
0	2	Nicotinamide
0	2	Nicotinamide
0	2	Nicotinamide
-1	2	Nicotinamide
-1	2	Nicotinamide
-1	2	Nicotinamide
-1	2	Nicotinamide
0	2	Nicotinamide
-1	2	Nicotinamide
0	2	Nicotinamide
-1	2	Nicotinamide
0	2	Nicotinamide
-1	2	Nicotinamide
-1	2	Nicotinamide
0	2	Nicotinamide
-1	2	Nicotinamide
-1	2	Nicotinamide
0	2	Nicotinamide
-1	2	Nicotinamide
0	2	Placebo
0	2	Placebo
-1	2	Placebo
0	2	Placebo
0	2	Placebo
0	2	Placebo
0	2	Placebo
0	2	Placebo
-1	2	Placebo
0	2	Placebo
0	2	Placebo
-1	2	Placebo
0	2	Placebo
0	2	Placebo
-1	2	Placebo
-1	2	Placebo
0	2	Placebo
-1	2	Placebo
0	2	Placebo
-1	2	Placebo
0	2	Placebo
-1	2	Placebo
-1	2	Placebo
-1	2	Placebo
0	2	Placebo
0	2	Placebo
0	2	Placebo
0	2	Placebo
0	2	Placebo
0	2	Placebo
-1	2	Placebo
-1	2	Placebo
-1	2	Placebo
0	2	Placebo
0	2	Placebo
0	2	Placebo
0	2	Placebo
-1	2	Placebo
0	2	Placebo
-1	2	Placebo
-1	2	Placebo
0	2	Placebo
-1	2	Placebo
-1	2	Placebo
0	2	Placebo
0	2	Placebo
0	2	Placebo
0	2	Placebo
-1	2	Placebo
0	2	Placebo
0	2	Placebo
0	2	Placebo
-1	2	Placebo
-1	2	Placebo
-1	2	Placebo
-1	2	Placebo
-1	2	Placebo
-1	2	Placebo
0	2	Placebo
0	2	Placebo
-1	2	Placebo
0	2	Placebo
0	2	Placebo
-1	2	Placebo
0	2	Placebo
-1	2	Placebo
-1	2	Placebo
0	2	Placebo
-1	2	Placebo
-1	2	Placebo
-1	2	Placebo
-1	2	Placebo
0	2	Placebo
0	2	Placebo
0	2	Placebo
0	2	Placebo
0	2	Placebo
0	2	Placebo
0	2	Placebo
0	2	Placebo
-1	2	Placebo
-1	2	Placebo
0	2	Placebo
0	2	Placebo
-1	2	Placebo
0	2	Placebo
0	2	Placebo
-1	2	Placebo
0	2	Placebo
0	2	Placebo
-1	4	Nicotinamide
-1	4	Nicotinamide
-1	4	Nicotinamide
0	4	Nicotinamide
0	4	Nicotinamide
-1	4	Nicotinamide
-1	4	Nicotinamide
0	4	Nicotinamide
-1	4	Nicotinamide
0	4	Nicotinamide
0	4	Nicotinamide
-1	4	Nicotinamide
-1	4	Nicotinamide
-1	4	Nicotinamide
-1	4	Nicotinamide
0	4	Nicotinamide
0	4	Nicotinamide
-1	4	Nicotinamide
-1	4	Nicotinamide
0	4	Nicotinamide
-1	4	Nicotinamide
-1	4	Nicotinamide
-1	4	Nicotinamide
0	4	Nicotinamide
-1	4	Nicotinamide
-1	4	Nicotinamide
0	4	Nicotinamide
-1	4	Nicotinamide
0	4	Nicotinamide
-1	4	Nicotinamide
0	4	Nicotinamide
-1	4	Nicotinamide
-1	4	Nicotinamide
-1	4	Nicotinamide
-1	4	Nicotinamide
0	4	Nicotinamide
-1	4	Nicotinamide
-1	4	Nicotinamide
-1	4	Nicotinamide
0	4	Nicotinamide
-1	4	Nicotinamide
0	4	Nicotinamide
-1	4	Nicotinamide
0	4	Nicotinamide
-1	4	Nicotinamide
-1	4	Nicotinamide
0	4	Nicotinamide
-1	4	Nicotinamide
-1	4	Nicotinamide
0	4	Nicotinamide
0	4	Nicotinamide
-1	4	Nicotinamide
0	4	Nicotinamide
-1	4	Nicotinamide
0	4	Nicotinamide
-1	4	Nicotinamide
-1	4	Nicotinamide
-1	4	Nicotinamide
-1	4	Nicotinamide
0	4	Nicotinamide
0	4	Nicotinamide
-1	4	Nicotinamide
-1	4	Nicotinamide
-1	4	Nicotinamide
-1	4	Nicotinamide
0	4	Nicotinamide
0	4	Nicotinamide
0	4	Nicotinamide
-1	4	Nicotinamide
0	4	Nicotinamide
-1	4	Nicotinamide
-1	4	Nicotinamide
0	4	Nicotinamide
0	4	Nicotinamide
-1	4	Nicotinamide
0	4	Nicotinamide
-1	4	Nicotinamide
-1	4	Nicotinamide
-1	4	Nicotinamide
-1	4	Nicotinamide
0	4	Nicotinamide
-1	4	Nicotinamide
-1	4	Nicotinamide
-1	4	Nicotinamide
0	4	Nicotinamide
-1	4	Nicotinamide
-1	4	Nicotinamide
0	4	Nicotinamide
-1	4	Nicotinamide
-1	4	Nicotinamide
0	4	Nicotinamide
-1	4	Nicotinamide
-1	4	Placebo
0	4	Placebo
-1	4	Placebo
-1	4	Placebo
0	4	Placebo
-1	4	Placebo
0	4	Placebo
-1	4	Placebo
-1	4	Placebo
0	4	Placebo
0	4	Placebo
-1	4	Placebo
-1	4	Placebo
0	4	Placebo
0	4	Placebo
0	4	Placebo
0	4	Placebo
-1	4	Placebo
-1	4	Placebo
-1	4	Placebo
-1	4	Placebo
-1	4	Placebo
-1	4	Placebo
-1	4	Placebo
0	4	Placebo
0	4	Placebo
-1	4	Placebo
0	4	Placebo
-1	4	Placebo
-1	4	Placebo
0	4	Placebo
-1	4	Placebo
-1	4	Placebo
-1	4	Placebo
0	4	Placebo
-1	4	Placebo
-1	4	Placebo
-1	4	Placebo
-1	4	Placebo
-1	4	Placebo
-1	4	Placebo
0	4	Placebo
-1	4	Placebo
-1	4	Placebo
0	4	Placebo
-1	4	Placebo
0	4	Placebo
0	4	Placebo
-1	4	Placebo
0	4	Placebo
-1	4	Placebo
0	4	Placebo
-1	4	Placebo
-1	4	Placebo
-1	4	Placebo
0	4	Placebo
-1	4	Placebo
-1	4	Placebo
0	4	Placebo
-1	4	Placebo
-1	4	Placebo
-1	4	Placebo
0	4	Placebo
-1	4	Placebo
-1	4	Placebo
-1	4	Placebo
-1	4	Placebo
0	4	Placebo
-1	4	Placebo
-1	4	Placebo
-1	4	Placebo
-1	4	Placebo
-1	4	Placebo
0	4	Placebo
-1	4	Placebo
-1	4	Placebo
-1	4	Placebo
0	4	Placebo
-1	4	Placebo
0	4	Placebo
-1	4	Placebo
0	4	Placebo
0	4	Placebo
-1	4	Placebo
-1	4	Placebo
0	4	Placebo
0	4	Placebo
-1	4	Placebo
-1	4	Placebo
-1	4	Placebo
0	6	Nicotinamide
-1	6	Nicotinamide
0	6	Nicotinamide
-1	6	Nicotinamide
0	6	Nicotinamide
-1	6	Nicotinamide
-1	6	Nicotinamide
0	6	Nicotinamide
-1	6	Nicotinamide
0	6	Nicotinamide
0	6	Nicotinamide
-1	6	Nicotinamide
-1	6	Nicotinamide
0	6	Nicotinamide
-1	6	Nicotinamide
0	6	Nicotinamide
-1	6	Nicotinamide
-1	6	Nicotinamide
-1	6	Nicotinamide
0	6	Nicotinamide
-1	6	Nicotinamide
-1	6	Nicotinamide
-1	6	Nicotinamide
0	6	Nicotinamide
-1	6	Nicotinamide
-1	6	Nicotinamide
0	6	Nicotinamide
-1	6	Nicotinamide
0	6	Nicotinamide
0	6	Nicotinamide
-1	6	Nicotinamide
-1	6	Nicotinamide
-1	6	Nicotinamide
-1	6	Nicotinamide
-1	6	Nicotinamide
-1	6	Nicotinamide
-1	6	Nicotinamide
-1	6	Nicotinamide
-1	6	Nicotinamide
0	6	Nicotinamide
-1	6	Nicotinamide
-1	6	Nicotinamide
-1	6	Nicotinamide
-1	6	Nicotinamide
-1	6	Nicotinamide
-1	6	Nicotinamide
-1	6	Nicotinamide
-1	6	Nicotinamide
-1	6	Nicotinamide
-1	6	Nicotinamide
0	6	Nicotinamide
-1	6	Nicotinamide
0	6	Nicotinamide
0	6	Nicotinamide
0	6	Nicotinamide
-1	6	Nicotinamide
-1	6	Nicotinamide
-1	6	Nicotinamide
-1	6	Nicotinamide
-1	6	Nicotinamide
0	6	Nicotinamide
-1	6	Nicotinamide
-1	6	Nicotinamide
-1	6	Nicotinamide
-1	6	Nicotinamide
0	6	Nicotinamide
0	6	Nicotinamide
-1	6	Nicotinamide
-1	6	Nicotinamide
0	6	Nicotinamide
-1	6	Nicotinamide
-1	6	Nicotinamide
0	6	Nicotinamide
0	6	Nicotinamide
-1	6	Nicotinamide
-1	6	Nicotinamide
-1	6	Nicotinamide
-1	6	Nicotinamide
-1	6	Nicotinamide
-1	6	Nicotinamide
0	6	Nicotinamide
-1	6	Nicotinamide
-1	6	Nicotinamide
-1	6	Nicotinamide
0	6	Nicotinamide
-1	6	Nicotinamide
-1	6	Nicotinamide
-1	6	Nicotinamide
-1	6	Nicotinamide
-1	6	Nicotinamide
0	6	Nicotinamide
-1	6	Nicotinamide
-1	6	Placebo
0	6	Placebo
-1	6	Placebo
-1	6	Placebo
0	6	Placebo
-1	6	Placebo
0	6	Placebo
-1	6	Placebo
-1	6	Placebo
-1	6	Placebo
-1	6	Placebo
-1	6	Placebo
-1	6	Placebo
0	6	Placebo
0	6	Placebo
0	6	Placebo
0	6	Placebo
-1	6	Placebo
-1	6	Placebo
-1	6	Placebo
-1	6	Placebo
0	6	Placebo
-1	6	Placebo
-1	6	Placebo
-1	6	Placebo
0	6	Placebo
-1	6	Placebo
0	6	Placebo
-1	6	Placebo
-1	6	Placebo
-1	6	Placebo
-1	6	Placebo
-1	6	Placebo
-1	6	Placebo
-1	6	Placebo
-1	6	Placebo
-1	6	Placebo
-1	6	Placebo
-1	6	Placebo
0	6	Placebo
-1	6	Placebo
0	6	Placebo
-1	6	Placebo
-1	6	Placebo
0	6	Placebo
-1	6	Placebo
-1	6	Placebo
-1	6	Placebo
-1	6	Placebo
0	6	Placebo
-1	6	Placebo
0	6	Placebo
-1	6	Placebo
-1	6	Placebo
-1	6	Placebo
-1	6	Placebo
-1	6	Placebo
-1	6	Placebo
-1	6	Placebo
-1	6	Placebo
-1	6	Placebo
-1	6	Placebo
0	6	Placebo
-1	6	Placebo
-1	6	Placebo
-1	6	Placebo
-1	6	Placebo
-1	6	Placebo
-1	6	Placebo
-1	6	Placebo
-1	6	Placebo
-1	6	Placebo
0	6	Placebo
-1	6	Placebo
-1	6	Placebo
-1	6	Placebo
0	6	Placebo
0	6	Placebo
-1	6	Placebo
0	6	Placebo
-1	6	Placebo
-1	6	Placebo
0	6	Placebo
-1	6	Placebo
-1	6	Placebo
0	6	Placebo
-1	6	Placebo
-1	6	Placebo
-1	6	Placebo
-1	6	Placebo
