# Supplementary material for: Nicotinamide modulates gut microbial metabolic potential and accelerates recovery in mild-to-moderate COVID-19
Source: Nat Metab. 2025 May 12;7(6):1136–49. doi: 10.1038/s42255-025-01290-1 (PMC12198012; doi:10.1038/s42255-025-01290-1)
Supplement: Supplementary file 4 — Statistical source data. [file 42255_2025_1290_MOESM4_ESM.xlsx]

## Sheet: Fig. 2b
Timepoint	Intervention	Diversity	Values
W0	NAM	Shannon	4.64575
W0	NAM	Shannon	4.08726
W0	NAM	Shannon	3.8718
W0	NAM	Shannon	4.48715
W0	NAM	Shannon	4.16049
W0	NAM	Shannon	4.28378
W0	NAM	Shannon	3.61985
W0	NAM	Shannon	3.07652
W0	NAM	Shannon	4.20312
W0	NAM	Shannon	4.34591
W0	NAM	Shannon	4.40017
W0	NAM	Shannon	4.29876
W0	NAM	Shannon	4.53276
W0	NAM	Shannon	3.86226
W0	NAM	Shannon	4.28772
W0	NAM	Shannon	4.49132
W0	NAM	Shannon	3.61951
W0	NAM	Shannon	3.43337
W0	NAM	Shannon	4.15398
W0	NAM	Shannon	4.21033
W0	NAM	Shannon	3.80315
W0	NAM	Shannon	4.7328
W0	NAM	Shannon	4.46204
W0	NAM	Shannon	3.98793
W0	NAM	Shannon	3.47469
W0	NAM	Shannon	4.65898
W0	NAM	Shannon	3.76344
W0	NAM	Shannon	3.99438
W0	NAM	Shannon	4.13328
W0	NAM	Shannon	3.83927
W0	NAM	Shannon	3.93887
W0	NAM	Shannon	4.54328
W0	NAM	Shannon	3.55127
W0	NAM	Shannon	3.91011
W0	Placebo	Shannon	4.08643
W0	Placebo	Shannon	4.36939
W0	Placebo	Shannon	4.61884
W0	Placebo	Shannon	3.75304
W0	Placebo	Shannon	3.93577
W0	Placebo	Shannon	3.41812
W0	Placebo	Shannon	4.02781
W0	Placebo	Shannon	4.09314
W0	Placebo	Shannon	4.33944
W0	Placebo	Shannon	4.61965
W0	Placebo	Shannon	4.61709
W0	Placebo	Shannon	4.01101
W0	Placebo	Shannon	3.93866
W0	Placebo	Shannon	3.69831
W0	Placebo	Shannon	4.26484
W0	Placebo	Shannon	4.49984
W0	Placebo	Shannon	3.86033
W0	Placebo	Shannon	3.35895
W0	Placebo	Shannon	4.19596
W0	Placebo	Shannon	4.06809
W0	Placebo	Shannon	3.8027
W0	Placebo	Shannon	3.4465
W0	Placebo	Shannon	4.26279
W0	Placebo	Shannon	3.89864
W0	Placebo	Shannon	4.2445
W0	Placebo	Shannon	3.18978
W0	Placebo	Shannon	4.09401
W0	Placebo	Shannon	4.20278
W0	Placebo	Shannon	3.79096
W0	Placebo	Shannon	4.37153
W2	NAM	Shannon	3.94588
W2	NAM	Shannon	3.90815
W2	NAM	Shannon	4.46052
W2	NAM	Shannon	4.79566
W2	NAM	Shannon	4.42939
W2	NAM	Shannon	4.26174
W2	NAM	Shannon	3.80606
W2	NAM	Shannon	3.70681
W2	NAM	Shannon	3.85089
W2	NAM	Shannon	4.41833
W2	NAM	Shannon	3.95049
W2	NAM	Shannon	4.38606
W2	NAM	Shannon	4.26509
W2	NAM	Shannon	4.69228
W2	NAM	Shannon	4.49001
W2	NAM	Shannon	3.62564
W2	NAM	Shannon	3.86098
W2	NAM	Shannon	3.35116
W2	NAM	Shannon	3.96708
W2	NAM	Shannon	4.4246
W2	NAM	Shannon	4.69979
W2	NAM	Shannon	3.81429
W2	NAM	Shannon	4.26949
W2	NAM	Shannon	4.56031
W2	NAM	Shannon	3.61699
W2	NAM	Shannon	4.36778
W2	NAM	Shannon	3.67644
W2	NAM	Shannon	3.86779
W2	NAM	Shannon	4.47124
W2	NAM	Shannon	4.292
W2	NAM	Shannon	3.31704
W2	NAM	Shannon	3.57192
W2	NAM	Shannon	4.11065
W2	NAM	Shannon	3.80539
W2	Placebo	Shannon	4.46794
W2	Placebo	Shannon	4.18151
W2	Placebo	Shannon	4.00279
W2	Placebo	Shannon	3.61094
W2	Placebo	Shannon	4.38752
W2	Placebo	Shannon	4.11994
W2	Placebo	Shannon	4.07295
W2	Placebo	Shannon	4.37383
W2	Placebo	Shannon	4.09488
W2	Placebo	Shannon	3.76095
W2	Placebo	Shannon	4.27447
W2	Placebo	Shannon	3.74594
W2	Placebo	Shannon	3.88261
W2	Placebo	Shannon	4.44804
W2	Placebo	Shannon	3.74178
W2	Placebo	Shannon	4.61256
W2	Placebo	Shannon	4.13612
W2	Placebo	Shannon	3.5338
W2	Placebo	Shannon	4.15289
W2	Placebo	Shannon	4.398
W2	Placebo	Shannon	4.48269
W2	Placebo	Shannon	4.48013
W2	Placebo	Shannon	4.53976
W2	Placebo	Shannon	4.56876
W2	Placebo	Shannon	4.08602
W2	Placebo	Shannon	4.25374
W2	Placebo	Shannon	4.15614
W2	Placebo	Shannon	4.58016
W2	Placebo	Shannon	3.9807
W2	Placebo	Shannon	3.98136
W2	Placebo	Shannon	4.00645
W2	Placebo	Shannon	4.08158
W2	Placebo	Shannon	3.83418
W2	Placebo	Shannon	2.80064
W4	NAM	Shannon	4.47849
W4	NAM	Shannon	4.43407
W4	NAM	Shannon	4.07502
W4	NAM	Shannon	4.34357
W4	NAM	Shannon	4.43826
W4	NAM	Shannon	3.58819
W4	NAM	Shannon	4.20351
W4	NAM	Shannon	3.95589
W4	NAM	Shannon	3.84149
W4	NAM	Shannon	3.90137
W4	NAM	Shannon	3.86988
W4	NAM	Shannon	4.64305
W4	NAM	Shannon	4.01111
W4	NAM	Shannon	3.85325
W4	NAM	Shannon	4.41001
W4	NAM	Shannon	4.21546
W4	NAM	Shannon	4.00185
W4	NAM	Shannon	3.52564
W4	NAM	Shannon	3.59423
W4	NAM	Shannon	4.59456
W4	NAM	Shannon	4.16727
W4	NAM	Shannon	3.81164
W4	NAM	Shannon	4.14234
W4	NAM	Shannon	4.17086
W4	NAM	Shannon	3.63581
W4	NAM	Shannon	4.34168
W4	NAM	Shannon	3.89164
W4	NAM	Shannon	3.59339
W4	NAM	Shannon	4.07916
W4	NAM	Shannon	3.93954
W4	NAM	Shannon	4.44809
W4	NAM	Shannon	4.5484
W4	NAM	Shannon	4.22889
W4	Placebo	Shannon	4.07153
W4	Placebo	Shannon	4.69112
W4	Placebo	Shannon	3.1624
W4	Placebo	Shannon	4.40585
W4	Placebo	Shannon	3.78064
W4	Placebo	Shannon	4.30871
W4	Placebo	Shannon	4.46735
W4	Placebo	Shannon	4.17024
W4	Placebo	Shannon	4.73304
W4	Placebo	Shannon	3.61946
W4	Placebo	Shannon	4.06004
W4	Placebo	Shannon	4.31996
W4	Placebo	Shannon	3.82681
W4	Placebo	Shannon	3.78153
W4	Placebo	Shannon	4.3084
W4	Placebo	Shannon	3.47768
W4	Placebo	Shannon	3.92572
W4	Placebo	Shannon	4.61953
W4	Placebo	Shannon	4.56675
W4	Placebo	Shannon	4.01011
W4	Placebo	Shannon	4.59336
W4	Placebo	Shannon	4.15895
W4	Placebo	Shannon	3.55913
W4	Placebo	Shannon	3.69346
W4	Placebo	Shannon	3.65166
W4	Placebo	Shannon	4.4196
W4	Placebo	Shannon	3.74326
W4	Placebo	Shannon	4.16925
W4	Placebo	Shannon	4.19745
W4	Placebo	Shannon	4.43019
W4	Placebo	Shannon	4.0893
W4	Placebo	Shannon	3.67981
W4	Placebo	Shannon	4.46056
W6	NAM	Shannon	4.33511
W6	NAM	Shannon	4.12012
W6	NAM	Shannon	3.96337
W6	NAM	Shannon	4.04736
W6	NAM	Shannon	4.45226
W6	NAM	Shannon	4.1201
W6	NAM	Shannon	3.44348
W6	NAM	Shannon	4.12515
W6	NAM	Shannon	3.62061
W6	NAM	Shannon	3.70157
W6	NAM	Shannon	4.34682
W6	NAM	Shannon	4.81197
W6	NAM	Shannon	4.3633
W6	NAM	Shannon	4.45005
W6	NAM	Shannon	3.64083
W6	NAM	Shannon	4.49667
W6	NAM	Shannon	4.43162
W6	NAM	Shannon	4.02756
W6	NAM	Shannon	4.50935
W6	NAM	Shannon	4.60245
W6	NAM	Shannon	3.88071
W6	NAM	Shannon	3.97549
W6	NAM	Shannon	4.12558
W6	NAM	Shannon	3.35283
W6	NAM	Shannon	4.12863
W6	NAM	Shannon	4.43218
W6	NAM	Shannon	3.78757
W6	NAM	Shannon	3.617
W6	NAM	Shannon	3.96409
W6	NAM	Shannon	4.78697
W6	NAM	Shannon	4.50167
W6	NAM	Shannon	4.65402
W6	NAM	Shannon	4.03883
W6	NAM	Shannon	4.40359
W6	Placebo	Shannon	4.32701
W6	Placebo	Shannon	3.96976
W6	Placebo	Shannon	4.16287
W6	Placebo	Shannon	3.8523
W6	Placebo	Shannon	4.61773
W6	Placebo	Shannon	4.63568
W6	Placebo	Shannon	4.55771
W6	Placebo	Shannon	4.35013
W6	Placebo	Shannon	3.93215
W6	Placebo	Shannon	4.32878
W6	Placebo	Shannon	4.04455
W6	Placebo	Shannon	2.5505
W6	Placebo	Shannon	4.20044
W6	Placebo	Shannon	3.83182
W6	Placebo	Shannon	4.20856
W6	Placebo	Shannon	4.15673
W6	Placebo	Shannon	3.98131
W6	Placebo	Shannon	4.2465
W6	Placebo	Shannon	4.30428
W6	Placebo	Shannon	4.13462
W6	Placebo	Shannon	4.02737
W6	Placebo	Shannon	3.85854
W6	Placebo	Shannon	4.09932
W6	Placebo	Shannon	4.25995
W6	Placebo	Shannon	3.78645
W6	Placebo	Shannon	4.34805
W6	Placebo	Shannon	4.05995
W6	Placebo	Shannon	4.61101
W6	Placebo	Shannon	3.74068
W6	Placebo	Shannon	3.7409
W6	Placebo	Shannon	3.67088
W6	Placebo	Shannon	4.11525
W6	Placebo	Shannon	3.94197

## Sheet: Fig. 2c
Timepoint	Intervention	Arbitrary subject no.	Arbitrary sample name	Age	Key COVID-19-related symptoms	CAP1	CAP2
W0	NAM	3	S.3.W0.nativ.Feces.A	22	1	-0.0620343	-0.00180124
W0	NAM	4	S.4.W0.nativ.Feces.A	54	1	0.100746	-0.130173
W0	NAM	5	S.5.W0.nativ.Feces.A	34	1	-0.00201069	-0.0282595
W0	NAM	8	S.8.W0.nativ.Feces.A	28	1	-0.068302	0.0331805
W0	NAM	10	S.10.W0.nativ.Feces.A	46	1	0.0204944	-0.106923
W0	NAM	13	S.13.W0.nativ.Feces.A	52	1	0.0775459	-0.149871
W0	NAM	15	S.15.W0.nativ.Feces.A	32	1	-0.0465548	-0.0268876
W0	NAM	16	S.16.W0.nativ.Feces.A	59	1	0.0214705	-0.207071
W0	NAM	17	S.17.W0.nativ.Feces.A	49	1	0.140434	-0.0672476
W0	NAM	20	S.20.W0.nativ.Feces.A	20	1	-0.17345	-0.0468891
W0	NAM	21	S.21.W0.nativ.Feces.A	47	1	0.145261	-0.150549
W0	NAM	22	S.22.W0.nativ.Feces.A	40	1	-0.0972355	0.00220909
W0	NAM	24	S.24.W0.nativ.Feces.A	26	1	-0.098759	0.0332821
W0	NAM	25	S.25.W0.nativ.Feces.A	50	1	0.0409816	-0.0786422
W0	NAM	27	S.27.W0.nativ.Feces.A	33	1	-0.0577834	-0.0476537
W0	NAM	32	S.32.W0.nativ.Feces.A	31	1	-0.120547	-0.0256012
W0	NAM	33	S.33.W0.nativ.Feces.A	31	1	-0.124091	-0.0429102
W0	NAM	34	S.34.W0.nativ.Feces.A	32	1	0.0188012	-0.0394052
W0	NAM	39	S.39.W0.nativ.Feces.A	40	1	-0.0603509	-0.0249257
W0	NAM	41	S.41.W0.nativ.Feces.A	41	1	-0.029368	-0.0856191
W0	NAM	42	S.42.W0.nativ.Feces.A	41	1	0.0298531	-0.0694861
W0	NAM	44	S.44.W0.nativ.Feces.A	41	1	0.035659	-0.127977
W0	NAM	45	S.45.W0.nativ.Feces.A	52	1	0.0589473	-0.141436
W0	NAM	47	S.47.W0.nativ.Feces.A	35	1	-0.094847	0.0171825
W0	Placebo	1	S.1.W0.nativ.Feces.B	33	1	-0.118883	0.120739
W0	Placebo	2	S.2.W0.nativ.Feces.B	34	1	-0.0324379	0.0773344
W0	Placebo	6	S.6.W0.nativ.Feces.B	28	1	-0.0368348	0.192768
W0	Placebo	7	S.7.W0.nativ.Feces.B	34	1	0.0390061	0.0846188
W0	Placebo	9	S.9.W0.nativ.Feces.B	40	1	0.00485609	-0.0256934
W0	Placebo	11	S.11.W0.nativ.Feces.B	47	1	-0.00797083	-0.0376105
W0	Placebo	12	S.12.W0.nativ.Feces.B	41	1	-0.0658789	0.0720248
W0	Placebo	14	S.14.W0.nativ.Feces.B	40	1	0.0733447	-0.00396918
W0	Placebo	18	S.18.W0.nativ.Feces.B	54	1	0.155148	0.0468699
W0	Placebo	19	S.19.W0.nativ.Feces.B	54	1	-0.0056305	-0.0565846
W0	Placebo	23	S.23.W0.nativ.Feces.B	53	1	0.193841	0.0688725
W0	Placebo	26	S.26.W0.nativ.Feces.B	35	1	-0.00669406	0.159009
W0	Placebo	28	S.28.W0.nativ.Feces.B	41	1	0.0760247	0.162505
W0	Placebo	29	S.29.W0.nativ.Feces.B	53	1	0.168312	0.125781
W0	Placebo	30	S.30.W0.nativ.Feces.B	20	1	-0.122438	0.0921972
W0	Placebo	31	S.31.W0.nativ.Feces.B	56	1	0.24718	0.165218
W0	Placebo	35	S.35.W0.nativ.Feces.B	30	1	-0.121286	0.023189
W0	Placebo	36	S.36.W0.nativ.Feces.B	52	1	0.0523288	0.0405712
W0	Placebo	37	S.37.W0.nativ.Feces.B	39	1	0.0331038	0.0202636
W0	Placebo	38	S.38.W0.nativ.Feces.B	24	1	-0.126199	0.0146741
W0	Placebo	40	S.40.W0.nativ.Feces.B	54	1	0.184108	0.120398
W0	Placebo	43	S.43.W0.nativ.Feces.B	43	1	-0.0239098	0.0393598
W0	Placebo	46	S.46.W0.nativ.Feces.B	37	1	-0.0128899	-0.000171515
W2	NAM	3	S.3.W2.nativ.Feces.A	22	1	-0.100758	0.00177281
W2	NAM	4	S.4.W2.nativ.Feces.A	54	1	0.105699	-0.121436
W2	NAM	5	S.5.W2.nativ.Feces.A	34	0	-0.0232389	-0.0720933
W2	NAM	8	S.8.W2.nativ.Feces.A	28	1	-0.105843	-0.0107782
W2	NAM	10	S.10.W2.nativ.Feces.A	46	1	-0.039055	-0.122216
W2	NAM	13	S.13.W2.nativ.Feces.A	52	0	0.0605458	-0.180114
W2	NAM	15	S.15.W2.nativ.Feces.A	32	0	-0.0528824	-0.0989296
W2	NAM	16	S.16.W2.nativ.Feces.A	59	0	0.0071769	-0.205098
W2	NAM	17	S.17.W2.nativ.Feces.A	49	1	-0.0419842	-0.0742129
W2	NAM	20	S.20.W2.nativ.Feces.A	20	0	-0.166221	-0.0802663
W2	NAM	21	S.21.W2.nativ.Feces.A	47	1	0.224043	-0.1285
W2	NAM	22	S.22.W2.nativ.Feces.A	40	1	-0.0993934	-0.0531629
W2	NAM	25	S.25.W2.nativ.Feces.A	50	1	0.0490174	-0.123558
W2	NAM	27	S.27.W2.nativ.Feces.A	33	1	-0.0315654	-0.0987539
W2	NAM	32	S.32.W2.nativ.Feces.A	31	0	-0.114662	-0.0331839
W2	NAM	33	S.33.W2.nativ.Feces.A	31	1	-0.137841	-0.0711788
W2	NAM	34	S.34.W2.nativ.Feces.A	32	1	-0.0415349	-0.0287348
W2	NAM	39	S.39.W2.nativ.Feces.A	40	1	-0.0189322	-0.0190386
W2	NAM	41	S.41.W2.nativ.Feces.A	41	0	0.0138848	-0.137651
W2	NAM	42	S.42.W2.nativ.Feces.A	41	1	-0.0044677	-0.123231
W2	NAM	44	S.44.W2.nativ.Feces.A	41	0	0.032305	-0.121721
W2	NAM	45	S.45.W2.nativ.Feces.A	52	1	0.107501	-0.169548
W2	NAM	47	S.47.W2.nativ.Feces.A	35	1	-0.0611051	0.0279786
W2	Placebo	1	S.1.W2.nativ.Feces.B	33	1	-0.130092	0.170954
W2	Placebo	2	S.2.W2.nativ.Feces.B	34	1	-0.0712946	0.120965
W2	Placebo	6	S.6.W2.nativ.Feces.B	28	1	-0.0200139	0.221849
W2	Placebo	7	S.7.W2.nativ.Feces.B	34	1	0.0571685	0.1437
W2	Placebo	9	S.9.W2.nativ.Feces.B	40	0	-0.0467201	-0.0382182
W2	Placebo	11	S.11.W2.nativ.Feces.B	47	0	-0.064474	0.0271056
W2	Placebo	12	S.12.W2.nativ.Feces.B	41	0	-0.0780934	0.059566
W2	Placebo	14	S.14.W2.nativ.Feces.B	40	0	-0.000644357	0.027057
W2	Placebo	18	S.18.W2.nativ.Feces.B	54	1	0.206273	0.0811153
W2	Placebo	19	S.19.W2.nativ.Feces.B	54	0	0.0326452	-0.069309
W2	Placebo	23	S.23.W2.nativ.Feces.B	53	1	0.188441	0.0900806
W2	Placebo	26	S.26.W2.nativ.Feces.B	35	1	0.0150892	0.186522
W2	Placebo	28	S.28.W2.nativ.Feces.B	41	1	0.102793	0.212263
W2	Placebo	29	S.29.W2.nativ.Feces.B	53	1	0.225307	0.187177
W2	Placebo	30	S.30.W2.nativ.Feces.B	20	1	-0.156721	0.120536
W2	Placebo	31	S.31.W2.nativ.Feces.B	56	1	0.231346	0.178698
W2	Placebo	35	S.35.W2.nativ.Feces.B	30	0	-0.116215	0.0459875
W2	Placebo	36	S.36.W2.nativ.Feces.B	52	1	0.0978692	0.0940619
W2	Placebo	37	S.37.W2.nativ.Feces.B	39	1	-0.0188327	0.0592843
W2	Placebo	38	S.38.W2.nativ.Feces.B	24	0	-0.108749	0.0216877
W2	Placebo	40	S.40.W2.nativ.Feces.B	54	1	0.172931	0.123891
W2	Placebo	43	S.43.W2.nativ.Feces.B	43	1	-0.0039381	0.0691648
W2	Placebo	46	S.46.W2.nativ.Feces.B	37	1	-0.0131563	0.058515
W4	NAM	3	S.3.W4.nativ.Feces.A	22	1	-0.0773241	-0.0252513
W4	NAM	4	S.4.W4.nativ.Feces.A	54	0	0.0936457	-0.173321
W4	NAM	5	S.5.W4.nativ.Feces.A	34	0	-0.0534645	-0.104632
W4	NAM	8	S.8.W4.nativ.Feces.A	28	0	-0.112577	0.017332
W4	NAM	10	S.10.W4.nativ.Feces.A	46	0	-0.0275752	-0.154981
W4	NAM	13	S.13.W4.nativ.Feces.A	52	0	0.0882171	-0.201616
W4	NAM	15	S.15.W4.nativ.Feces.A	32	0	-0.124135	-0.102116
W4	NAM	16	S.16.W4.nativ.Feces.A	59	0	0.0215865	-0.197602
W4	NAM	17	S.17.W4.nativ.Feces.A	49	0	0.0712621	-0.0816697
W4	NAM	20	S.20.W4.nativ.Feces.A	20	0	-0.177023	-0.0931754
W4	NAM	21	S.21.W4.nativ.Feces.A	47	1	0.192231	-0.127816
W4	NAM	22	S.22.W4.nativ.Feces.A	40	0	-0.119666	-0.0151225
W4	NAM	25	S.25.W4.nativ.Feces.A	50	1	0.0677586	-0.105442
W4	NAM	27	S.27.W4.nativ.Feces.A	33	0	-0.0924369	-0.108649
W4	NAM	32	S.32.W4.nativ.Feces.A	31	0	-0.131671	-0.0720889
W4	NAM	33	S.33.W4.nativ.Feces.A	31	1	-0.144118	-0.0484272
W4	NAM	39	S.39.W4.nativ.Feces.A	40	1	-0.0595205	0.0021954
W4	NAM	41	S.41.W4.nativ.Feces.A	41	0	-0.0448408	-0.131163
W4	NAM	42	S.42.W4.nativ.Feces.A	41	0	3.10703e-06	-0.114093
W4	NAM	44	S.44.W4.nativ.Feces.A	41	0	-0.0218702	-0.123452
W4	NAM	45	S.45.W4.nativ.Feces.A	52	0	0.107962	-0.188322
W4	NAM	47	S.47.W4.nativ.Feces.A	35	1	-0.0793352	-0.00724022
W4	Placebo	1	S.1.W4.nativ.Feces.B	33	0	-0.106886	0.157237
W4	Placebo	2	S.2.W4.nativ.Feces.B	34	1	-0.0309096	0.108155
W4	Placebo	6	S.6.W4.nativ.Feces.B	28	1	-0.0591505	0.190211
W4	Placebo	7	S.7.W4.nativ.Feces.B	34	1	0.0688509	0.131222
W4	Placebo	9	S.9.W4.nativ.Feces.B	40	0	-0.0151426	-0.000800514
W4	Placebo	11	S.11.W4.nativ.Feces.B	47	0	-0.0390487	-0.0351111
W4	Placebo	12	S.12.W4.nativ.Feces.B	41	1	-0.0711257	0.110986
W4	Placebo	14	S.14.W4.nativ.Feces.B	40	0	0.00623185	0.0407016
W4	Placebo	18	S.18.W4.nativ.Feces.B	54	1	0.14544	0.0369988
W4	Placebo	19	S.19.W4.nativ.Feces.B	54	0	-0.0536458	-0.0436354
W4	Placebo	23	S.23.W4.nativ.Feces.B	53	0	0.214133	0.110417
W4	Placebo	26	S.26.W4.nativ.Feces.B	35	1	-0.020343	0.153983
W4	Placebo	28	S.28.W4.nativ.Feces.B	41	1	0.137052	0.232616
W4	Placebo	29	S.29.W4.nativ.Feces.B	53	1	0.20668	0.167725
W4	Placebo	30	S.30.W4.nativ.Feces.B	20	1	-0.158679	0.138315
W4	Placebo	31	S.31.W4.nativ.Feces.B	56	1	0.237428	0.196322
W4	Placebo	35	S.35.W4.nativ.Feces.B	30	0	-0.132548	0.0190869
W4	Placebo	36	S.36.W4.nativ.Feces.B	52	1	0.109446	0.0497263
W4	Placebo	37	S.37.W4.nativ.Feces.B	39	0	0.00227913	0.047074
W4	Placebo	38	S.38.W4.nativ.Feces.B	24	0	-0.162324	0.0475112
W4	Placebo	40	S.40.W4.nativ.Feces.B	54	1	0.163121	0.11442
W4	Placebo	43	S.43.W4.nativ.Feces.B	43	0	-0.0806371	0.0456067

## Sheet: Fig. 2d
Feature	Variance	Covariates
Barnesiella	0.749122	Residuals
Barnesiella	0.117175	Age group
Barnesiella	0.0183339	Fever at baseline
Barnesiella	0	Sex
Barnesiella	1.3757e-13	BMI
Barnesiella	0.024585	Key COVID-19-related symptoms
Barnesiella	0.0907837	Intervention Group
f_Ruminococcaceae | Incertae_Sedis	0.783072	Residuals
f_Ruminococcaceae | Incertae_Sedis	0	Age group
f_Ruminococcaceae | Incertae_Sedis	0.0534992	Fever at baseline
f_Ruminococcaceae | Incertae_Sedis	0.103229	Sex
f_Ruminococcaceae | Incertae_Sedis	0	BMI
f_Ruminococcaceae | Incertae_Sedis	0.0158281	Key COVID-19-related symptoms
f_Ruminococcaceae | Incertae_Sedis	0.0443708	Intervention Group
f_Ruminococcaceae | unknown	0.791739	Residuals
f_Ruminococcaceae | unknown	0.115059	Age group
f_Ruminococcaceae | unknown	9.03221e-12	Fever at baseline
f_Ruminococcaceae | unknown	0.00527283	Sex
f_Ruminococcaceae | unknown	0	BMI
f_Ruminococcaceae | unknown	0.0285705	Key COVID-19-related symptoms
f_Ruminococcaceae | unknown	0.059359	Intervention Group
Anaerotruncus	0.769987	Residuals
Anaerotruncus	0	Age group
Anaerotruncus	0.109467	Fever at baseline
Anaerotruncus	0	Sex
Anaerotruncus	1.74785e-10	BMI
Anaerotruncus	0	Key COVID-19-related symptoms
Anaerotruncus	0.120546	Intervention Group
f_Oscillospiraceae | unknown	0.786929	Residuals
f_Oscillospiraceae | unknown	0.0585591	Age group
f_Oscillospiraceae | unknown	0.0242224	Fever at baseline
f_Oscillospiraceae | unknown	0.0311401	Sex
f_Oscillospiraceae | unknown	0	BMI
f_Oscillospiraceae | unknown	0	Key COVID-19-related symptoms
f_Oscillospiraceae | unknown	0.09915	Intervention Group
Pseudoflavonifractor	0.911051	Residuals
Pseudoflavonifractor	0.00317115	Age group
Pseudoflavonifractor	3.52827e-12	Fever at baseline
Pseudoflavonifractor	0	Sex
Pseudoflavonifractor	0.0319641	BMI
Pseudoflavonifractor	0	Key COVID-19-related symptoms
Pseudoflavonifractor	0.053814	Intervention Group
Oxalobacter	0.906579	Residuals
Oxalobacter	0.0276071	Age group
Oxalobacter	0.0251615	Fever at baseline
Oxalobacter	0	Sex
Oxalobacter	0	BMI
Oxalobacter	0	Key COVID-19-related symptoms
Oxalobacter	0.0406527	Intervention Group
f_Puniceicoccaceae | unknown	0.896269	Residuals
f_Puniceicoccaceae | unknown	0.0169181	Age group
f_Puniceicoccaceae | unknown	0.0260024	Fever at baseline
f_Puniceicoccaceae | unknown	2.23153e-11	Sex
f_Puniceicoccaceae | unknown	6.20447e-12	BMI
f_Puniceicoccaceae | unknown	3.69293e-10	Key COVID-19-related symptoms
f_Puniceicoccaceae | unknown	0.0608107	Intervention Group
Bifidobacterium	0.779861	Residuals
Bifidobacterium	0.117901	Age group
Bifidobacterium	0.0208075	Fever at baseline
Bifidobacterium	0	Sex
Bifidobacterium	1.00512e-12	BMI
Bifidobacterium	0.000731139	Key COVID-19-related symptoms
Bifidobacterium	0.0806999	Intervention Group
Adlercreutzia	0.653746	Residuals
Adlercreutzia	0.0545349	Age group
Adlercreutzia	0.0126705	Fever at baseline
Adlercreutzia	0.0466416	Sex
Adlercreutzia	0.146767	BMI
Adlercreutzia	0	Key COVID-19-related symptoms
Adlercreutzia	0.0856396	Intervention Group
f_Firmicutes | RF39	0.884824	Residuals
f_Firmicutes | RF39	0.0338603	Age group
f_Firmicutes | RF39	0.0115099	Fever at baseline
f_Firmicutes | RF39	0	Sex
f_Firmicutes | RF39	0.0299078	BMI
f_Firmicutes | RF39	1.26431e-11	Key COVID-19-related symptoms
f_Firmicutes | RF39	0.039898	Intervention Group
Acidaminococcus	0.772569	Residuals
Acidaminococcus	0.0412984	Age group
Acidaminococcus	4.76409e-11	Fever at baseline
Acidaminococcus	0.0521175	Sex
Acidaminococcus	0.0159278	BMI
Acidaminococcus	0.0381304	Key COVID-19-related symptoms
Acidaminococcus	0.0799571	Intervention Group
[Eubacterium]_nodatum_group	0.764133	Residuals
[Eubacterium]_nodatum_group	0.09736	Age group
[Eubacterium]_nodatum_group	0.0909649	Fever at baseline
[Eubacterium]_nodatum_group	4.87601e-12	Sex
[Eubacterium]_nodatum_group	0	BMI
[Eubacterium]_nodatum_group	0	Key COVID-19-related symptoms
[Eubacterium]_nodatum_group	0.0475424	Intervention Group
Frisingicoccus	0.674087	Residuals
Frisingicoccus	0.127329	Age group
Frisingicoccus	0.0855292	Fever at baseline
Frisingicoccus	2.36197e-11	Sex
Frisingicoccus	0	BMI
Frisingicoccus	0	Key COVID-19-related symptoms
Frisingicoccus	0.113055	Intervention Group
f_Lachnospiraceae | GCA-900066575	0.914233	Residuals
f_Lachnospiraceae | GCA-900066575	0	Age group
f_Lachnospiraceae | GCA-900066575	0	Fever at baseline
f_Lachnospiraceae | GCA-900066575	0.0135615	Sex
f_Lachnospiraceae | GCA-900066575	0	BMI
f_Lachnospiraceae | GCA-900066575	0.0289475	Key COVID-19-related symptoms
f_Lachnospiraceae | GCA-900066575	0.0432579	Intervention Group
Lactococcus	0.920356	Residuals
Lactococcus	0.0107931	Age group
Lactococcus	3.75277e-11	Fever at baseline
Lactococcus	0	Sex
Lactococcus	0.0119309	BMI
Lactococcus	0.0108119	Key COVID-19-related symptoms
Lactococcus	0.0461085	Intervention Group
[Eubacterium]_xylanophilum_group	0.560068	Residuals
[Eubacterium]_xylanophilum_group	0.156604	Age group
[Eubacterium]_xylanophilum_group	0	Fever at baseline
[Eubacterium]_xylanophilum_group	0.0460455	Sex
[Eubacterium]_xylanophilum_group	0.152228	BMI
[Eubacterium]_xylanophilum_group	0.0282649	Key COVID-19-related symptoms
[Eubacterium]_xylanophilum_group	0.0567906	Intervention Group
[Eubacterium]_ruminantium_group	0.844638	Residuals
[Eubacterium]_ruminantium_group	3.14218e-13	Age group
[Eubacterium]_ruminantium_group	0.0359549	Fever at baseline
[Eubacterium]_ruminantium_group	0	Sex
[Eubacterium]_ruminantium_group	0.029527	BMI
[Eubacterium]_ruminantium_group	0.0228278	Key COVID-19-related symptoms
[Eubacterium]_ruminantium_group	0.0670524	Intervention Group
Howardella	0.826283	Residuals
Howardella	0.0325184	Age group
Howardella	4.01773e-13	Fever at baseline
Howardella	0.0741331	Sex
Howardella	0.019562	BMI
Howardella	0	Key COVID-19-related symptoms
Howardella	0.0475039	Intervention Group
Hungatella	0.653099	Residuals
Hungatella	0.0602499	Age group
Hungatella	0.164876	Fever at baseline
Hungatella	0.0104923	Sex
Hungatella	0.0305914	BMI
Hungatella	1.08833e-12	Key COVID-19-related symptoms
Hungatella	0.080691	Intervention Group
