# Supplementary material for: Nicotinamide modulates gut microbial metabolic potential and accelerates recovery in mild-to-moderate COVID-19
Source: Nat Metab. 2025 May 12;7(6):1136–49. doi: 10.1038/s42255-025-01290-1 (PMC12198012; doi:10.1038/s42255-025-01290-1)
Supplement: Supplementary file 5 — Statistical source data. [file 42255_2025_1290_MOESM5_ESM.xlsx]

## Sheet: Fig. 3a-c
Pathway	Metacyc ID	Pathway class 1	Pathway class 2	Description	S01	S02	S03	S04	S05	S06	S07	S08	S09	S10	S11	S12	S13	S14	S15	S16	S17	S18	S19	S20	S21	S22	S23	S24	S25	S26	S27	S28	S29	S30	S31	S32	S33	S34	S35	S36	S37	S38	S39	S40	S41	S42	S43	S44	S45
					NAM	NAM	NAM	NAM	NAM	NAM	NAM	NAM	NAM	Placebo	Placebo	Placebo	Placebo	Placebo	Placebo	Placebo	Placebo	Placebo	NAM	NAM	NAM	NAM	NAM	NAM	NAM	NAM	NAM	Placebo	Placebo	Placebo	Placebo	Placebo	Placebo	Placebo	Placebo	Placebo	NAM	NAM	NAM	NAM	NAM	NAM	NAM	NAM	NAM
					W0	W0	W0	W0	W0	W0	W0	W0	W0	W0	W0	W0	W0	W0	W0	W0	W0	W0	W2	W2	W2	W2	W2	W2	W2	W2	W2	W2	W2	W2	W2	W2	W2	W2	W2	W2	W4	W4	W4	W4	W4	W4	W4	W4	W4
AST-PWY: L-arginine degradation II (AST pathway)	AST-PWY	Degradation/Utilization/Assimilation	Amino Acid Degradation	L-arginine degradation II (AST pathway)	34.5554	0	0	4.82108	1.09873	12.977	2.07215	11.4906	10.4417	0	7.01589	20.6542	0	14.3152	42.3878	0	9.55187	0	24.454	0	0	1.65897	0	0	0	0	1.95598	0	28.1551	74.5277	35.086	18.7621	0	31.1323	10.6282	26.572	54.6608	0	7.8904	0.275297	13.1991	0	0	56.2716	1.17948
DAPLYSINESYN-PWY: L-lysine biosynthesis I	DAPLYSINESYN-PWY	Biosynthesis	Amino Acid Biosynthesis	L-lysine biosynthesis I	137.768	38.4674	53.7191	111.635	27.2954	125.334	43.4184	75.8157	112.182	132.249	88.5653	261.392	178.34	142.07	151.664	11.6744	57.5592	131.762	99.6709	80.0663	57.7986	99.2089	6.624	17.5067	41.0142	26.7804	113.347	62.9734	142.662	237.504	204.623	120.511	0	161.315	84.908	167.648	169.12	137.011	96.0552	95.2355	107.21	19.3112	45.5329	191.167	68.3276
HISTSYN-PWY: L-histidine biosynthesis	HISTSYN-PWY	Biosynthesis	Amino Acid Biosynthesis	L-histidine biosynthesis	269.343	434.582	362.813	420.037	324.244	362.574	404.113	399.803	417.689	366.21	245.068	327.554	418.752	347.998	317.269	403.269	341.991	441.305	247.571	421.574	483.297	413.327	219.865	509.642	405.829	439.328	404.657	465.718	276.058	256.431	281.17	335.264	81.456	279.945	264.915	358.505	269.913	451.831	285.433	419.239	276.46	428.335	385.49	304.599	422.777
PWY-5097: L-lysine biosynthesis VI	PWY-5097	Biosynthesis	Amino Acid Biosynthesis	L-lysine biosynthesis VI	335.333	479.575	407.569	456.795	338.59	381.903	443.192	416.398	456.741	436.478	288.965	387.39	448.016	382.519	356.107	497.93	406.727	472.998	314.052	462.679	496.06	452.891	250.3	519.132	479.634	443.121	431.146	437.163	308.995	281.094	297.024	361.923	0	344.613	313.519	387.835	339.839	484.008	355.803	455.864	329.486	470.144	510.724	299.569	456.491
PWY-5345: superpathway of L-methionine biosynthesis (by sulfhydrylation)	PWY-5345	Biosynthesis	Amino Acid Biosynthesis	superpathway of L-methionine biosynthesis (by sulfhydrylation)	169.299	10.3759	18.8164	77.4147	35.5908	144.72	35.4508	125.049	118.192	29.1002	91.6963	184.438	3.73738	151.349	176.991	41.9738	118.727	0	167.344	3.01434	10.4714	41.5103	41.3442	66.9462	4.67979	1.25312	64.2381	13.067	130.996	181.908	163.918	161.815	0	165.662	104.265	156.923	184.945	11.5779	121.287	40.7931	120.907	161.701	47.9085	153.673	50.5014
PWY-6628: superpathway of L-phenylalanine biosynthesis	PWY-6628	Biosynthesis	Amino Acid Biosynthesis	superpathway of L-phenylalanine biosynthesis	123.676	0	72.2393	54.0609	50.9662	93.1341	29.8769	74.636	94.1962	0	72.7375	143.303	104.896	113.865	119.727	0	79.0718	0	127.515	0	24.7709	24.0001	55.2533	0	0	0	134.478	0	108.106	185.189	178.763	146.605	0	137.525	93.3718	134.933	117.048	12.822	92.8934	26.3272	102.518	5.30006	1.91399	164.425	46.6498
PWY-6629: superpathway of L-tryptophan biosynthesis	PWY-6629	Biosynthesis	Amino Acid Biosynthesis	superpathway of L-tryptophan biosynthesis	188.582	0	5.67279	42.3312	14.0211	136.841	27.5809	121.246	127.949	0	61.3985	142.301	3.81265	128.63	141.941	0	70.4101	0	184.777	0	0	22.4318	0	0	0	0	44.9566	0	150.156	228.037	206.625	116.583	0	159.63	113.202	189.083	226.036	0	55.5994	4.90554	96.8328	0	0	214.613	27.7925
PWY-6630: superpathway of L-tyrosine biosynthesis	PWY-6630	Biosynthesis	Amino Acid Biosynthesis	superpathway of L-tyrosine biosynthesis	68.6764	0	4.69128	30.6916	11.0881	60.0534	20.2464	41.6116	70.5883	0	42.7519	68.4824	3.11546	82.147	66.4286	0	50.3974	0	82.8583	0	0	17.8614	0	0	0	0	33.6509	0	46.7886	65.1758	64.8148	71.2788	0	44.391	71.4451	71.1532	66.0943	0	42.1771	4.034	71.1583	5.27562	0	49.9774	21.2584
PWY-821: superpathway of sulfur amino acid biosynthesis (Saccharomyces cerevisiae)	PWY-821	Biosynthesis	Amino Acid Biosynthesis	superpathway of sulfur amino acid biosynthesis (Saccharomyces cerevisiae)	72.2	0	7.77239	16.898	8.37419	40.3049	9.93557	33.7919	32.2229	7.35681	37.1298	61.5384	0	38.4747	85.681	17.0255	65.0794	0	57.55	0	2.32483	11.6919	0	3.34927	2.3984	0.918545	9.6431	0	58.2016	118.8	69.0982	46.6826	0	67.8958	62.3211	58.8637	74.9889	6.8806	28.644	5.73286	40.2165	18.9136	1.48512	91.2116	8.13646
[truncated: 28 more columns]

## Sheet: Fig. 3d-f
Pathway	Metacyc ID	Pathway class 1	Pathway class 2	Description	S01	S02	S03	S04	S05	S06	S07	S08	S09	S10	S11	S12	S13	S14	S15	S16	S17	S18	S19	S20	S21	S22	S23	S24	S25	S26	S27	S28	S29	S30	S31	S32	S33	S34	S35	S36	S37	S38	S39	S40	S41	S42	S43	S44	S45
					NAM	NAM	NAM	NAM	NAM	NAM	NAM	NAM	NAM	Placebo	Placebo	Placebo	Placebo	Placebo	Placebo	Placebo	Placebo	Placebo	NAM	NAM	NAM	NAM	NAM	NAM	NAM	NAM	NAM	Placebo	Placebo	Placebo	Placebo	Placebo	Placebo	Placebo	Placebo	Placebo	NAM	NAM	NAM	NAM	NAM	NAM	NAM	NAM	NAM
					W0	W0	W0	W0	W0	W0	W0	W0	W0	W0	W0	W0	W0	W0	W0	W0	W0	W0	W2	W2	W2	W2	W2	W2	W2	W2	W2	W2	W2	W2	W2	W2	W2	W2	W2	W2	W4	W4	W4	W4	W4	W4	W4	W4	W4
BIOTIN-BIOSYNTHESIS-PWY: biotin biosynthesis I	BIOTIN-BIOSYNTHESIS-PWY	Biosynthesis	Cofactor, Carrier, and Vitamin Biosynthesis	biotin biosynthesis I	142.511	72.56	58.2146	181.766	77.3248	314.143	76.6424	255.929	139.587	147.215	99.2467	184.286	177.043	174.031	204.844	84.5437	193.666	111.778	131.946	84.5963	35.4413	167.672	25.3957	162.972	54.0047	159.349	128.42	116.915	238.232	256.604	233.67	209.124	0	183.684	144.485	241.359	152.633	25.2693	124.308	150.77	143.202	113.78	27.7987	265.446	148.097
COA-PWY-1: coenzyme A biosynthesis II (mammalian)	COA-PWY-1	Biosynthesis	Cofactor, Carrier, and Vitamin Biosynthesis	coenzyme A biosynthesis II (mammalian)	416.482	549.559	526.097	557.095	455.155	382.711	531.275	437.076	517.503	500.96	318.625	395.73	445.677	508.801	394.644	647.582	434.475	503.641	384.028	585.188	539.441	564.704	378.821	570.911	536.278	490.123	496.743	535.879	327.278	264.534	321.007	408.816	43.3261	416.678	350.563	390.61	372.822	550.3	475.071	523.723	450.169	548.694	593.361	315.217	541.987
COA-PWY: coenzyme A biosynthesis I	COA-PWY	Biosynthesis	Cofactor, Carrier, and Vitamin Biosynthesis	coenzyme A biosynthesis I	355.64	502.573	426.628	472.85	383.502	372.527	458.646	411.932	497.842	457.345	295.252	373.75	404.833	402.002	362.183	534.117	418.484	459.884	324.589	529.085	408.338	463.697	313.418	512.765	463.265	446.013	447.132	484.199	311.19	261.293	298.268	367.823	43.3261	387.125	326.043	372.27	337.546	500.455	358.478	463.112	386.785	474.363	538.875	302.477	481.001
HEME-BIOSYNTHESIS-II: heme biosynthesis I (aerobic)	HEME-BIOSYNTHESIS-II	Biosynthesis	Cofactor, Carrier, and Vitamin Biosynthesis	heme biosynthesis I (aerobic)	43.9168	1.72857	13.6677	12.5892	15.5312	34.1973	12.8202	34.7516	21.8804	3.50465	19.6545	39.828	0.489466	31.2173	35.9419	10.3161	17.031	2.6115	35.6512	3.14166	0.6194	11.405	1.63725	15.736	7.7682	19.7939	11.1634	6.42695	49.6736	94.7346	63.6002	51.3938	0	52.6638	24.745	36.6072	43.5379	1.38686	22.4279	11.556	27.5951	17.4681	5.55237	81.72	8.76042
HEMESYN2-PWY: heme biosynthesis II (anaerobic)	HEMESYN2-PWY	Biosynthesis	Cofactor, Carrier, and Vitamin Biosynthesis	heme biosynthesis II (anaerobic)	38.169	15.2608	25.4758	15.3374	16.275	35.1087	15.2884	32.5297	23.8943	30.9413	22.8901	37.6396	8.90826	34.6316	38.762	12.56	20.8721	13.8474	39.8141	13.9215	5.40121	14.1208	12.4362	16.9797	14.8354	21.3382	21.8301	11.1833	47.1889	65.728	69.5263	60.3236	0	53.1985	27.3338	32.7212	47.083	19.9563	26.055	17.7576	33.8944	19.3759	7.82787	80.9179	18.6267
PWY-3841: folate transformations II	PWY-3841	Biosynthesis	Cofactor, Carrier, and Vitamin Biosynthesis	folate transformations II	456.834	514.75	595.682	478.849	485.751	409.287	468.773	427.089	444.297	428.075	338.067	361.235	441.26	480.376	388.525	653.28	426.365	461.736	424.982	504.007	449.746	498.523	480.458	557.704	525.67	464.229	436.542	500.63	346.206	270.822	300.664	402.938	49.7624	397.118	327.053	372.248	403.212	469.75	523.636	486.214	493.856	499.214	512.687	295.706	485.371
PWY-4041: &gamma;-glutamyl cycle	PWY-4041	Biosynthesis	Cofactor, Carrier, and Vitamin Biosynthesis	&gamma;-glutamyl cycle	91.5432	40.8886	72.7595	74.5882	57.6493	103.491	44.3046	98.7628	79.973	97.085	95.6195	185.267	92.3807	90.6377	123.892	53.0784	161.984	61.5494	87.8348	51.4439	31.0833	72.2549	42.1465	2.96287	46.4274	22.1169	93.5167	31.0411	131.382	216.505	200.416	125.707	0	124.817	131.339	110.594	82.348	69.2378	67.0975	61.8537	82.1467	10.1506	84.0677	175.733	75.1081
PWY-4242: pantothenate and coenzyme A biosynthesis III	PWY-4242	Biosynthesis	Cofactor, Carrier, and Vitamin Biosynthesis	pantothenate and coenzyme A biosynthesis III	349.901	491.825	434.179	477.348	382.184	368.52	475.108	418.404	493.184	471.005	298.514	372.528	410.401	395.534	357.952	545.506	421.434	470.324	333.952	542.874	392.602	470.67	301.949	516.367	483.095	458.68	442.413	499.244	306.836	255.96	297.383	354.293	0	381.876	324.634	377.476	340.668	494.213	352.141	471.637	386.303	485.987	565.324	305.525	489.535
PWY-5005: biotin biosynthesis II	PWY-5005	Biosynthesis	Cofactor, Carrier, and Vitamin Biosynthesis	biotin biosynthesis II	8.25762	11.5845	15.3764	11.9248	9.74002	0	17.5075	14.1904	24.9812	11.9354	1.96541	8.57442	7.0332	16.8198	13.0824	17.1586	16.1262	5.03832	1.07822	36.1839	18.4045	10.3088	8.56129	0	27.84	12.6216	42.0722	10.4148	3.20041	7.8991	4.64917	2.67725	0	4.65914	7.71424	6.77986	2.64304	12.7174	16.289	12.8572	15.7735	0	44.6917	7.4596	31.9896
PWY-5791: 1,4-dihydroxy-2-naphthoate biosynthesis II (plants)	PWY-5791	Biosynthesis	Cofactor, Carrier, and Vitamin Biosynthesis	1,4-dihydroxy-2-naphthoate biosynthesis II (plants)	58.5017	12.7637	1.77433	13.5168	9.66894	57.3741	11.7275	39.714	20.0955	36.1838	31.7393	43.3002	10.1117	35.2681	40.2235	4.24191	20.7425	0	40.1183	19.4642	0	5.2699	5.02735	16.9942	13.6391	3.21609	12.9961	13.7992	69.3987	129.655	56.998	48.7152	0	66.2103	18.5623	63.5577	68.6663	1.1121	23.407	6.06153	28.0454	8.43854	4.47987	92.3197	15.7473
PWY-5837: 1,4-dihydroxy-2-naphthoate biosynthesis I	PWY-5837	Biosynthesis	Cofactor, Carrier, and Vitamin Biosynthesis	1,4-dihydroxy-2-naphthoate biosynthesis I	58.5017	12.7637	1.77433	13.5168	9.66894	57.3741	11.7275	39.714	20.0955	36.1838	31.7393	43.3002	10.1117	35.2681	40.2235	4.24191	20.7425	0	40.1183	19.4642	0	5.2699	5.02735	16.9942	13.6391	3.21609	12.9961	13.7992	69.3987	129.655	56.998	48.7152	0	66.2103	18.5623	63.5577	68.6663	1.1121	23.407	6.06153	28.0454	8.43854	4.47987	92.3197	15.7473
PWY-5838: superpathway of menaquinol-8 biosynthesis I	PWY-5838	Biosynthesis	Cofactor, Carrier, and Vitamin Biosynthesis	superpathway of menaquinol-8 biosynthesis I	106.488	40.2616	5.95569	42.0764	29.7453	145.686	36.1612	106.715	56.2786	92.5256	78.3034	101.291	32.2004	93.6835	102.093	13.8493	59.2883	0	84.4378	56.2102	0	17.3151	15.0293	53.6846	38.8088	10.7691	39.9232	42.9386	150.758	192.137	120.797	118.928	0	140.242	49.4624	143.468	127.197	3.75298	60.8772	19.8695	71.0967	27.0317	14.1419	165.625	47.8823
PWY-5840: superpathway of menaquinol-7 biosynthesis	PWY-5840	Biosynthesis	Cofactor, Carrier, and Vitamin Biosynthesis	superpathway of menaquinol-7 biosynthesis	91.0663	37.0513	5.88702	24.6763	26.6238	118.18	32.7417	74.4184	36.6443	32.5098	34.0739	56.2618	14.7547	72.11	73.4824	13.2831	14.7473	0	69.2131	37.3661	0	14.5688	13.4148	0	37.9841	9.80606	30.8617	41.3434	64.5171	138.899	84.7118	71.4911	0	98.6359	25.7379	91.7763	113.728	3.76115	39.338	16.7513	57.201	15.468	14.0709	142.727	34.8646
PWY-5845: superpathway of menaquinol-9 biosynthesis	PWY-5845	Biosynthesis	Cofactor, Carrier, and Vitamin Biosynthesis	superpathway of menaquinol-9 biosynthesis	91.0663	39.3255	5.49238	15.119	29.2139	118.18	0	103.037	36.6443	32.5098	34.0739	56.2618	3.09357	67.9735	73.4824	12.9942	52.6593	0	69.2131	44.7827	0	14.2694	12.7084	52.6086	6.40961	10.7019	36.1618	17.3155	64.5171	138.899	84.7118	65.6506	0	98.6359	42.6406	91.7763	113.728	3.64518	21.7768	15.2373	57.201	25.0712	0	142.727	44.1018
PWY-5850: superpathway of menaquinol-6 biosynthesis I	PWY-5850	Biosynthesis	Cofactor, Carrier, and Vitamin Biosynthesis	superpathway of menaquinol-6 biosynthesis I	91.0663	0	0	15.0367	16.0395	118.18	0	74.4184	36.6443	32.5098	34.0739	56.2618	3.09357	67.9735	73.4824	7.50953	14.7473	0	69.2131	0	0	8.36956	0	0	6.40961	0	26.3679	17.3155	64.5171	138.899	84.7118	65.6506	0	98.6359	25.7379	91.7763	113.728	0	21.7768	11.9948	57.201	4.05773	0	142.727	34.8646
PWY-5860: superpathway of demethylmenaquinol-6 biosynthesis I	PWY-5860	Biosynthesis	Cofactor, Carrier, and Vitamin Biosynthesis	superpathway of demethylmenaquinol-6 biosynthesis I	72.1373	0	0	10.1651	10.8888	89.2065	0	52.9805	25.4987	22.5867	23.9736	41.8774	2.07021	48.8522	53.4246	5.04177	10.0059	0	52.9613	0	0	5.62541	0	0	4.32259	0	18.1555	11.7498	46.5342	117.566	65.2807	47.3251	0	73.8635	17.9204	68.8669	91.7248	0	14.9733	8.09006	41.3188	2.71646	0	114.652	24.0758
PWY-5861: superpathway of demethylmenaquinol-8 biosynthesis	PWY-5861	Biosynthesis	Cofactor, Carrier, and Vitamin Biosynthesis	superpathway of demethylmenaquinol-8 biosynthesis	87.1304	27.6714	3.99973	29.181	20.5145	113.461	25.2814	78.2795	40.1014	69.7079	59.3581	83.1468	22.3469	69.3779	76.9386	9.35404	42.503	0	66.7821	39.5681	0	11.7407	10.3682	37.3035	27.8008	7.25397	27.9608	29.9281	122.105	181.369	99.7117	91.7867	0	110.781	35.9085	115.848	105.201	2.51204	44.3564	13.505	52.4197	18.5351	9.64595	137.57	33.5134
PWY-5862: superpathway of demethylmenaquinol-9 biosynthesis	PWY-5862	Biosynthesis	Cofactor, Carrier, and Vitamin Biosynthesis	superpathway of demethylmenaquinol-9 biosynthesis	72.1373	27.0086	3.68647	10.2216	20.1356	89.2065	0	75.3217	25.4987	22.5867	23.9736	41.8774	2.07021	48.8522	53.4246	8.76938	37.4355	0	52.9613	31.1697	0	9.64659	8.72026	36.5249	4.32259	7.20822	25.2064	11.7498	46.5342	117.566	65.2807	47.3251	0	73.8635	30.5808	68.8669	91.7248	2.43961	14.9733	10.3096	41.3188	17.1554	0	114.652	30.7463
PWY-5863: superpathway of phylloquinol biosynthesis	PWY-5863	Biosynthesis	Cofactor, Carrier, and Vitamin Biosynthesis	superpathway of phylloquinol biosynthesis	47.2068	14.2617	2.0183	14.8929	10.3793	58.154	13.1111	41.2514	20.3505	39.7472	33.4785	47.1176	11.4012	34.6225	40.0159	4.79416	22.9363	0	38.6371	19.2978	0	5.92646	5.59594	18.9154	15.1893	3.61741	13.9654	15.3954	66.6265	84.9984	57.3646	47.6106	0	63.6908	20.2164	62.9762	61.0149	1.25623	24.2742	6.86048	28.1132	9.42616	5.06145	75.8098	17.3897
PWY-5896: superpathway of menaquinol-10 biosynthesis	PWY-5896	Biosynthesis	Cofactor, Carrier, and Vitamin Biosynthesis	superpathway of menaquinol-10 biosynthesis	91.0663	0	0	15.0367	16.0395	118.18	0	74.4184	36.6443	32.5098	34.0739	56.2618	3.09357	67.9735	73.4824	7.50953	14.7473	0	69.2131	0	0	8.36956	0	0	6.40961	0	26.3679	17.3155	64.5171	138.899	84.7118	65.6506	0	98.6359	25.7379	91.7763	113.728	0	21.7768	11.9948	57.201	4.05773	0	142.727	34.8646
PWY-5897: superpathway of menaquinol-11 biosynthesis	PWY-5897	Biosynthesis	Cofactor, Carrier, and Vitamin Biosynthesis	superpathway of menaquinol-11 biosynthesis	103.975	36.0905	5.24168	37.7869	26.8357	134.14	32.3526	98.9444	52.201	85.2693	72.8612	93.9853	28.5701	86.1827	94.4036	12.3038	53.974	0	80.9905	52.4381	0	15.3308	13.6229	47.7236	35.3264	9.47973	35.7198	38.2567	141.761	187.879	113.88	110.673	0	134.553	45.2065	135.063	122.188	3.31209	56.8461	17.5652	67.15	24.0404	12.6584	160.77	43.2188
PWY-5898: superpathway of menaquinol-12 biosynthesis	PWY-5898	Biosynthesis	Cofactor, Carrier, and Vitamin Biosynthesis	superpathway of menaquinol-12 biosynthesis	103.975	36.0905	5.24168	37.7869	26.8357	134.14	32.3526	98.9444	52.201	85.2693	72.8612	93.9853	28.5701	86.1827	94.4036	12.3038	53.974	0	80.9905	52.4381	0	15.3308	13.6229	47.7236	35.3264	9.47973	35.7198	38.2567	141.761	187.879	113.88	110.673	0	134.553	45.2065	135.063	122.188	3.31209	56.8461	17.5652	67.15	24.0404	12.6584	160.77	43.2188
PWY-5899: superpathway of menaquinol-13 biosynthesis	PWY-5899	Biosynthesis	Cofactor, Carrier, and Vitamin Biosynthesis	superpathway of menaquinol-13 biosynthesis	103.975	36.0905	5.24168	37.7869	26.8357	134.14	32.3526	98.9444	52.201	85.2693	72.8612	93.9853	28.5701	86.1827	94.4036	12.3038	53.974	0	80.9905	52.4381	0	15.3308	13.6229	47.7236	35.3264	9.47973	35.7198	38.2567	141.761	187.879	113.88	110.673	0	134.553	45.2065	135.063	122.188	3.31209	56.8461	17.5652	67.15	24.0404	12.6584	160.77	43.2188
PWY-5918: superpathay of heme biosynthesis from glutamate	PWY-5918	Biosynthesis	Cofactor, Carrier, and Vitamin Biosynthesis	superpathay of heme biosynthesis from glutamate	62.5491	4.01811	10.3429	21.284	13.9676	45.0764	18.4768	47.3048	31.8655	5.90359	22.9547	55.9245	0	45.2232	53.1578	9.17838	22.5478	0	50.6673	5.27025	1.24174	8.08016	3.64036	4.27046	1.86197	2.01239	17.4892	1.59265	57.603	102.939	68.2565	58.1963	0	65.8341	29.035	44.4316	64.6553	3.27262	36.1044	8.28849	38.9426	10.1398	1.46434	97.7453	10.8305
PWY-5920: superpathway of heme biosynthesis from glycine	PWY-5920	Biosynthesis	Cofactor, Carrier, and Vitamin Biosynthesis	superpathway of heme biosynthesis from glycine	35.8651	0	6.04892	10.3948	6.34041	31.9953	8.15328	24.6373	12.6652	0	15.1652	36.7978	0	25.3939	23.5519	1.13004	10.6381	0	22.3231	0	0	3.71073	0	0	0.763297	1.37422	5.50493	0	43.6282	71.4791	25.8751	25.6516	0	45.6921	8.6662	31.2902	42.8414	0	11.873	4.87058	10.0108	0.678373	0	68.0754	0
PWY-6151: S-adenosyl-L-methionine cycle I	PWY-6151	Biosynthesis	Cofactor, Carrier, and Vitamin Biosynthesis	S-adenosyl-L-methionine cycle I	378.055	519.917	420.451	454.133	320.35	310.127	398.862	375.937	500.245	506.85	271.19	418.2	412.407	458.598	312.47	407.116	321.176	436.625	354.321	366.612	566.609	456.501	314.188	523.465	468.943	396.129	420.848	521.443	221.094	204.905	270.023	351.93	0	275.76	271.799	346.19	373.549	545.412	300.449	453.482	329.152	422.199	506.935	245.799	432.508
PWY-6823: molybdenum cofactor biosynthesis	PWY-6823	Biosynthesis	Cofactor, Carrier, and Vitamin Biosynthesis	molybdenum cofactor biosynthesis	13.2812	0	0	2.91624	4.04728	10.8351	0	7.84761	5.13292	16.6909	0	11.4105	0	5.74716	11.4498	0	5.80163	0	11.8016	0	0	3.41567	0	0	1.95763	0	4.75882	1.98076	0	30.6826	18.4288	9.11848	0	14.8875	7.20655	12.0816	14.4055	0	10.7764	0.962273	19.1452	0	0	41.0411	4.34969
PWY-7204: pyridoxal 5'-phosphate salvage II (plants)	PWY-7204	Biosynthesis	Cofactor, Carrier, and Vitamin Biosynthesis	pyridoxal 5'-phosphate salvage II (plants)	41.1234	0	0	1.20909	7.58142	30.2465	5.49495	12.276	12.1318	0	10.6731	36.279	0.58559	21.3525	49.3152	0	9.80664	0	26.1952	0	0	0.177521	0	0	0	1.88841	6.93725	0	38.8008	79.5144	35.8385	24.1316	0	35.2468	15.5044	35.3421	33.6536	0	11.6173	0.399591	15.0887	0	0	77.0148	5.5572
PWY0-1415: superpathway of heme biosynthesis from uroporphyrinogen-III	PWY0-1415	Biosynthesis	Cofactor, Carrier, and Vitamin Biosynthesis	superpathway of heme biosynthesis from uroporphyrinogen-III	33.1106	0	6.56592	13.6928	5.86091	28.9583	11.9675	32.4332	21.9427	5.04759	15.4717	32.0719	0	22.2052	30.3869	0.89647	15.7964	1.52429	27.3447	0	0	3.72467	0	0	8.24128	0.518384	8.54436	3.41681	44.0406	60.7684	53.2112	36.4709	0	43.7839	21.4274	29.833	41.7436	0	19.7277	5.13868	20.6204	0.739778	3.56283	70.0046	6.2758
PYRIDNUCSAL-PWY: NAD salvage pathway I	PYRIDNUCSAL-PWY	Biosynthesis	Cofactor, Carrier, and Vitamin Biosynthesis	NAD salvage pathway I	138.538	0	16.71	110.038	29.9507	122.554	53.9785	87.4053	100.294	106.528	81.1269	208.032	127.678	79.5421	145.893	10.5005	51.682	96.9975	93.6939	46.8795	11.8922	91.1558	7.00176	3.58446	36.3559	5.12348	133.29	55.7266	141.16	181.934	163.707	146.46	0	124.789	91.7683	166.293	151.372	95.3317	59.0762	60.8757	68.2611	35.1692	50.0467	161.366	66.9364
RIBOSYN2-PWY: flavin biosynthesis I (bacteria and plants)	RIBOSYN2-PWY	Biosynthesis	Cofactor, Carrier, and Vitamin Biosynthesis	flavin biosynthesis I (bacteria and plants)	223.385	504.814	339.113	424.525	300.635	352.731	431.328	384.237	418.799	414.926	229.901	254.234	389.136	329.322	297.621	361.45	328.335	425.218	283.029	376.294	477.991	392.182	222.453	519.9	417.838	429.674	367.646	434.72	257.494	189.148	251.885	292.269	0	283.967	261.279	332.399	290.057	428.015	223.98	428.425	265.396	415.293	471.997	266.349	429.278
1CMET2-PWY:N10-formyl-tetrahydrofolate biosynthesis	1CMET2-PWY	Biosynthesis	Cofactor, Carrier, and Vitamin Biosynthesis	N10-formyl-tetrahydrofolate biosynthesis	361.175	493.738	489.586	450.423	431.795	407.599	416.619	416.384	397.147	423.861	327.443	348.797	434.91	409.79	355.223	413.201	427.528	444.379	331.48	476.642	396.63	461.939	347.759	542.935	432.186	442.953	396.434	469.36	335.01	279.91	304.626	369.267	45.929	339.33	323.884	367.562	340.016	421.825	420.277	456.828	389.155	485.032	424.891	301.242	447.635
[truncated: 28 more columns]
