# Supplementary material for: Nicotinamide modulates gut microbial metabolic potential and accelerates recovery in mild-to-moderate COVID-19
Source: Nat Metab. 2025 May 12;7(6):1136–49. doi: 10.1038/s42255-025-01290-1 (PMC12198012; doi:10.1038/s42255-025-01290-1)
Supplement: Supplementary file 6 — Statistical source data. [file 42255_2025_1290_MOESM6_ESM.xlsx]

## Sheet: Fig. 4b, 4d, 4e, 4g and 4i
Timepoint	Intervention	Sample no.*	Metacyc ID	Pathway	CPM		*Sample no.: as published by Essex et al.; arbitrary numbers for COVit-2 samples.
Essex et al.	Control	SRR22575122	PWY-5097	L-lysine biosynthesis VI	571.368
Essex et al.	Control	SRR22575122	PWY-5838	superpathway of menaquinol-8 biosynthesis I	17.4381
Essex et al.	Control	SRR22575122	PWY-6151	S-adenosyl-L-methionine salvage I	604.033
Essex et al.	Control	SRR22575122	PWY-6609	adenine and adenosine salvage III	603.754
Essex et al.	Control	SRR22575122	PYRIDNUCSAL-PWY	NAD salvage pathway I (PNC VI cycle)	111.553
Essex et al.	Control	SRR22575116	PWY-5097	L-lysine biosynthesis VI	473.958
Essex et al.	Control	SRR22575116	PWY-5838	superpathway of menaquinol-8 biosynthesis I	36.9126
Essex et al.	Control	SRR22575116	PWY-6151	S-adenosyl-L-methionine salvage I	510.831
Essex et al.	Control	SRR22575116	PWY-6609	adenine and adenosine salvage III	575.279
Essex et al.	Control	SRR22575116	PYRIDNUCSAL-PWY	NAD salvage pathway I (PNC VI cycle)	12.3087
Essex et al.	Control	SRR22575197	PWY-5097	L-lysine biosynthesis VI	593.563
Essex et al.	Control	SRR22575197	PWY-5838	superpathway of menaquinol-8 biosynthesis I	9.02836
Essex et al.	Control	SRR22575197	PWY-6151	S-adenosyl-L-methionine salvage I	637.474
Essex et al.	Control	SRR22575197	PWY-6609	adenine and adenosine salvage III	731.137
Essex et al.	Control	SRR22575197	PYRIDNUCSAL-PWY	NAD salvage pathway I (PNC VI cycle)	22.6835
Essex et al.	Control	SRR22575196	PWY-5097	L-lysine biosynthesis VI	517.433
Essex et al.	Control	SRR22575196	PWY-5838	superpathway of menaquinol-8 biosynthesis I	11.7137
Essex et al.	Control	SRR22575196	PWY-6151	S-adenosyl-L-methionine salvage I	561.62
Essex et al.	Control	SRR22575196	PWY-6609	adenine and adenosine salvage III	592.417
Essex et al.	Control	SRR22575196	PYRIDNUCSAL-PWY	NAD salvage pathway I (PNC VI cycle)	48.177
Essex et al.	Control	SRR22575163	PWY-5097	L-lysine biosynthesis VI	639.231
Essex et al.	Control	SRR22575163	PWY-5838	superpathway of menaquinol-8 biosynthesis I	1.48504
Essex et al.	Control	SRR22575163	PWY-6151	S-adenosyl-L-methionine salvage I	722.346
Essex et al.	Control	SRR22575163	PWY-6609	adenine and adenosine salvage III	668.907
Essex et al.	Control	SRR22575163	PYRIDNUCSAL-PWY	NAD salvage pathway I (PNC VI cycle)	4.68669
Essex et al.	Control	SRR22575161	PWY-5097	L-lysine biosynthesis VI	551.601
Essex et al.	Control	SRR22575161	PWY-5838	superpathway of menaquinol-8 biosynthesis I	0
Essex et al.	Control	SRR22575161	PWY-6151	S-adenosyl-L-methionine salvage I	542.457
Essex et al.	Control	SRR22575161	PWY-6609	adenine and adenosine salvage III	657.326
Essex et al.	Control	SRR22575161	PYRIDNUCSAL-PWY	NAD salvage pathway I (PNC VI cycle)	21.1819
Essex et al.	Control	SRR22575160	PWY-5097	L-lysine biosynthesis VI	504.752
Essex et al.	Control	SRR22575160	PWY-5838	superpathway of menaquinol-8 biosynthesis I	9.91118
Essex et al.	Control	SRR22575160	PWY-6151	S-adenosyl-L-methionine salvage I	548.724
Essex et al.	Control	SRR22575160	PWY-6609	adenine and adenosine salvage III	607.035
Essex et al.	Control	SRR22575160	PYRIDNUCSAL-PWY	NAD salvage pathway I (PNC VI cycle)	2.38183
Essex et al.	Control	SRR22575158	PWY-5097	L-lysine biosynthesis VI	593.18
Essex et al.	Control	SRR22575158	PWY-5838	superpathway of menaquinol-8 biosynthesis I	7.60392
Essex et al.	Control	SRR22575158	PWY-6151	S-adenosyl-L-methionine salvage I	666.778
Essex et al.	Control	SRR22575158	PWY-6609	adenine and adenosine salvage III	664.179
Essex et al.	Control	SRR22575158	PYRIDNUCSAL-PWY	NAD salvage pathway I (PNC VI cycle)	5.6356
Essex et al.	Control	SRR22575157	PWY-5097	L-lysine biosynthesis VI	517.184
Essex et al.	Control	SRR22575157	PWY-5838	superpathway of menaquinol-8 biosynthesis I	10.6598
Essex et al.	Control	SRR22575157	PWY-6151	S-adenosyl-L-methionine salvage I	594.862
Essex et al.	Control	SRR22575157	PWY-6609	adenine and adenosine salvage III	574.629
Essex et al.	Control	SRR22575157	PYRIDNUCSAL-PWY	NAD salvage pathway I (PNC VI cycle)	44.9513
Essex et al.	Control	SRR22575156	PWY-5097	L-lysine biosynthesis VI	546.41
Essex et al.	Control	SRR22575156	PWY-5838	superpathway of menaquinol-8 biosynthesis I	18.2611
Essex et al.	Control	SRR22575156	PWY-6151	S-adenosyl-L-methionine salvage I	552.968
Essex et al.	Control	SRR22575156	PWY-6609	adenine and adenosine salvage III	508.86
Essex et al.	Control	SRR22575156	PYRIDNUCSAL-PWY	NAD salvage pathway I (PNC VI cycle)	21.3689
Essex et al.	Control	SRR22575153	PWY-5097	L-lysine biosynthesis VI	484.027
Essex et al.	Control	SRR22575153	PWY-5838	superpathway of menaquinol-8 biosynthesis I	50.2196
Essex et al.	Control	SRR22575153	PWY-6151	S-adenosyl-L-methionine salvage I	405.845
Essex et al.	Control	SRR22575153	PWY-6609	adenine and adenosine salvage III	493.625
Essex et al.	Control	SRR22575153	PYRIDNUCSAL-PWY	NAD salvage pathway I (PNC VI cycle)	84.3465
Essex et al.	Control	SRR22575151	PWY-5097	L-lysine biosynthesis VI	528.156
Essex et al.	Control	SRR22575151	PWY-5838	superpathway of menaquinol-8 biosynthesis I	0
Essex et al.	Control	SRR22575151	PWY-6151	S-adenosyl-L-methionine salvage I	585.665
Essex et al.	Control	SRR22575151	PWY-6609	adenine and adenosine salvage III	588.291
Essex et al.	Control	SRR22575151	PYRIDNUCSAL-PWY	NAD salvage pathway I (PNC VI cycle)	5.81711
Essex et al.	Control	SRR22575150	PWY-5097	L-lysine biosynthesis VI	573.221
Essex et al.	Control	SRR22575150	PWY-5838	superpathway of menaquinol-8 biosynthesis I	0
Essex et al.	Control	SRR22575150	PWY-6151	S-adenosyl-L-methionine salvage I	535.183
Essex et al.	Control	SRR22575150	PWY-6609	adenine and adenosine salvage III	661.619
Essex et al.	Control	SRR22575150	PYRIDNUCSAL-PWY	NAD salvage pathway I (PNC VI cycle)	31.8141
Essex et al.	Control	SRR22575149	PWY-5097	L-lysine biosynthesis VI	550.703
Essex et al.	Control	SRR22575149	PWY-5838	superpathway of menaquinol-8 biosynthesis I	25.367
Essex et al.	Control	SRR22575149	PWY-6151	S-adenosyl-L-methionine salvage I	569.711
Essex et al.	Control	SRR22575149	PWY-6609	adenine and adenosine salvage III	654.708
Essex et al.	Control	SRR22575149	PYRIDNUCSAL-PWY	NAD salvage pathway I (PNC VI cycle)	17.4474
Essex et al.	Control	SRR22575111	PWY-5097	L-lysine biosynthesis VI	426.031
Essex et al.	Control	SRR22575111	PWY-5838	superpathway of menaquinol-8 biosynthesis I	100.696
Essex et al.	Control	SRR22575111	PWY-6151	S-adenosyl-L-methionine salvage I	436.921
Essex et al.	Control	SRR22575111	PWY-6609	adenine and adenosine salvage III	467.336
Essex et al.	Control	SRR22575111	PYRIDNUCSAL-PWY	NAD salvage pathway I (PNC VI cycle)	59.1627
Essex et al.	Mild	SRR22575236	PWY-5097	L-lysine biosynthesis VI	446.855
Essex et al.	Mild	SRR22575236	PWY-5838	superpathway of menaquinol-8 biosynthesis I	63.2059
Essex et al.	Mild	SRR22575236	PWY-6151	S-adenosyl-L-methionine salvage I	315.726
Essex et al.	Mild	SRR22575236	PWY-6609	adenine and adenosine salvage III	517.066
Essex et al.	Mild	SRR22575236	PYRIDNUCSAL-PWY	NAD salvage pathway I (PNC VI cycle)	27.9818
Essex et al.	Mild	SRR22575235	PWY-5097	L-lysine biosynthesis VI	481.565
Essex et al.	Mild	SRR22575235	PWY-5838	superpathway of menaquinol-8 biosynthesis I	0
Essex et al.	Mild	SRR22575235	PWY-6151	S-adenosyl-L-methionine salvage I	460.356
Essex et al.	Mild	SRR22575235	PWY-6609	adenine and adenosine salvage III	699.003
Essex et al.	Mild	SRR22575235	PYRIDNUCSAL-PWY	NAD salvage pathway I (PNC VI cycle)	3.581
Essex et al.	Mild	SRR22575231	PWY-5097	L-lysine biosynthesis VI	669.729
Essex et al.	Mild	SRR22575231	PWY-5838	superpathway of menaquinol-8 biosynthesis I	5.07914
Essex et al.	Mild	SRR22575231	PWY-6151	S-adenosyl-L-methionine salvage I	546.043
Essex et al.	Mild	SRR22575231	PWY-6609	adenine and adenosine salvage III	386.003
Essex et al.	Mild	SRR22575231	PYRIDNUCSAL-PWY	NAD salvage pathway I (PNC VI cycle)	199.609
Essex et al.	Mild	SRR22575225	PWY-5097	L-lysine biosynthesis VI	657.407
Essex et al.	Mild	SRR22575225	PWY-5838	superpathway of menaquinol-8 biosynthesis I	8.0949
Essex et al.	Mild	SRR22575225	PWY-6151	S-adenosyl-L-methionine salvage I	682.352
Essex et al.	Mild	SRR22575225	PWY-6609	adenine and adenosine salvage III	481.346
Essex et al.	Mild	SRR22575225	PYRIDNUCSAL-PWY	NAD salvage pathway I (PNC VI cycle)	16.489
Essex et al.	Mild	SRR22575224	PWY-5097	L-lysine biosynthesis VI	516.681
Essex et al.	Mild	SRR22575224	PWY-5838	superpathway of menaquinol-8 biosynthesis I	25.9082
Essex et al.	Mild	SRR22575224	PWY-6151	S-adenosyl-L-methionine salvage I	634.276
Essex et al.	Mild	SRR22575224	PWY-6609	adenine and adenosine salvage III	672.831
Essex et al.	Mild	SRR22575224	PYRIDNUCSAL-PWY	NAD salvage pathway I (PNC VI cycle)	50.0345
Essex et al.	Mild	SRR22575218	PWY-5097	L-lysine biosynthesis VI	469.076
Essex et al.	Mild	SRR22575218	PWY-5838	superpathway of menaquinol-8 biosynthesis I	87.7026
Essex et al.	Mild	SRR22575218	PWY-6151	S-adenosyl-L-methionine salvage I	486.441
Essex et al.	Mild	SRR22575218	PWY-6609	adenine and adenosine salvage III	562.509
Essex et al.	Mild	SRR22575218	PYRIDNUCSAL-PWY	NAD salvage pathway I (PNC VI cycle)	72.4992
Essex et al.	Mild	SRR22575217	PWY-5097	L-lysine biosynthesis VI	484.085
Essex et al.	Mild	SRR22575217	PWY-5838	superpathway of menaquinol-8 biosynthesis I	42.2854
Essex et al.	Mild	SRR22575217	PWY-6151	S-adenosyl-L-methionine salvage I	506.375
Essex et al.	Mild	SRR22575217	PWY-6609	adenine and adenosine salvage III	539.837
Essex et al.	Mild	SRR22575217	PYRIDNUCSAL-PWY	NAD salvage pathway I (PNC VI cycle)	40.9774
Essex et al.	Mild	SRR22575215	PWY-5097	L-lysine biosynthesis VI	408.016
Essex et al.	Mild	SRR22575215	PWY-5838	superpathway of menaquinol-8 biosynthesis I	17.2602
Essex et al.	Mild	SRR22575215	PWY-6151	S-adenosyl-L-methionine salvage I	451.588
Essex et al.	Mild	SRR22575215	PWY-6609	adenine and adenosine salvage III	547.324
Essex et al.	Mild	SRR22575215	PYRIDNUCSAL-PWY	NAD salvage pathway I (PNC VI cycle)	71.8008
Essex et al.	Mild	SRR22575214	PWY-5097	L-lysine biosynthesis VI	464.495
Essex et al.	Mild	SRR22575214	PWY-5838	superpathway of menaquinol-8 biosynthesis I	88.4057
Essex et al.	Mild	SRR22575214	PWY-6151	S-adenosyl-L-methionine salvage I	397.431
Essex et al.	Mild	SRR22575214	PWY-6609	adenine and adenosine salvage III	521.24
Essex et al.	Mild	SRR22575214	PYRIDNUCSAL-PWY	NAD salvage pathway I (PNC VI cycle)	107.044
Essex et al.	Mild	SRR22575212	PWY-5097	L-lysine biosynthesis VI	513.699
Essex et al.	Mild	SRR22575212	PWY-5838	superpathway of menaquinol-8 biosynthesis I	59.7439
Essex et al.	Mild	SRR22575212	PWY-6151	S-adenosyl-L-methionine salvage I	429.529
Essex et al.	Mild	SRR22575212	PWY-6609	adenine and adenosine salvage III	531.573
Essex et al.	Mild	SRR22575212	PYRIDNUCSAL-PWY	NAD salvage pathway I (PNC VI cycle)	22.2745
Essex et al.	Mild	SRR22575059	PWY-5097	L-lysine biosynthesis VI	530.585
Essex et al.	Mild	SRR22575059	PWY-5838	superpathway of menaquinol-8 biosynthesis I	0
Essex et al.	Mild	SRR22575059	PWY-6151	S-adenosyl-L-methionine salvage I	556.841
Essex et al.	Mild	SRR22575059	PWY-6609	adenine and adenosine salvage III	792.569
Essex et al.	Mild	SRR22575059	PYRIDNUCSAL-PWY	NAD salvage pathway I (PNC VI cycle)	0
Essex et al.	Mild	SRR22575210	PWY-5097	L-lysine biosynthesis VI	713.685
Essex et al.	Mild	SRR22575210	PWY-5838	superpathway of menaquinol-8 biosynthesis I	0
Essex et al.	Mild	SRR22575210	PWY-6151	S-adenosyl-L-methionine salvage I	798.021
Essex et al.	Mild	SRR22575210	PWY-6609	adenine and adenosine salvage III	703.752
Essex et al.	Mild	SRR22575210	PYRIDNUCSAL-PWY	NAD salvage pathway I (PNC VI cycle)	41.9258
Essex et al.	Mild	SRR22575206	PWY-5097	L-lysine biosynthesis VI	477.482
Essex et al.	Mild	SRR22575206	PWY-5838	superpathway of menaquinol-8 biosynthesis I	64.1581
Essex et al.	Mild	SRR22575206	PWY-6151	S-adenosyl-L-methionine salvage I	413.246
Essex et al.	Mild	SRR22575206	PWY-6609	adenine and adenosine salvage III	549.817
Essex et al.	Mild	SRR22575206	PYRIDNUCSAL-PWY	NAD salvage pathway I (PNC VI cycle)	23.551
Essex et al.	Mild	SRR22575205	PWY-5097	L-lysine biosynthesis VI	635.384
Essex et al.	Mild	SRR22575205	PWY-5838	superpathway of menaquinol-8 biosynthesis I	4.37484
Essex et al.	Mild	SRR22575205	PWY-6151	S-adenosyl-L-methionine salvage I	552.088
Essex et al.	Mild	SRR22575205	PWY-6609	adenine and adenosine salvage III	672.753
Essex et al.	Mild	SRR22575205	PYRIDNUCSAL-PWY	NAD salvage pathway I (PNC VI cycle)	15.9972
Essex et al.	Mild	SRR22575200	PWY-5097	L-lysine biosynthesis VI	466.867
Essex et al.	Mild	SRR22575200	PWY-5838	superpathway of menaquinol-8 biosynthesis I	53.2153
Essex et al.	Mild	SRR22575200	PWY-6151	S-adenosyl-L-methionine salvage I	474.613
Essex et al.	Mild	SRR22575200	PWY-6609	adenine and adenosine salvage III	618.183
Essex et al.	Mild	SRR22575200	PYRIDNUCSAL-PWY	NAD salvage pathway I (PNC VI cycle)	165.691
Essex et al.	Severe	SRR22575230	PWY-5097	L-lysine biosynthesis VI	393.685
Essex et al.	Severe	SRR22575230	PWY-5838	superpathway of menaquinol-8 biosynthesis I	31.0009
Essex et al.	Severe	SRR22575230	PWY-6151	S-adenosyl-L-methionine salvage I	325.897
Essex et al.	Severe	SRR22575230	PWY-6609	adenine and adenosine salvage III	454.431
Essex et al.	Severe	SRR22575230	PYRIDNUCSAL-PWY	NAD salvage pathway I (PNC VI cycle)	34.7832
Essex et al.	Severe	SRR22575220	PWY-5097	L-lysine biosynthesis VI	379.285
Essex et al.	Severe	SRR22575220	PWY-5838	superpathway of menaquinol-8 biosynthesis I	153.712
Essex et al.	Severe	SRR22575220	PWY-6151	S-adenosyl-L-methionine salvage I	414.497
Essex et al.	Severe	SRR22575220	PWY-6609	adenine and adenosine salvage III	438.858
Essex et al.	Severe	SRR22575220	PYRIDNUCSAL-PWY	NAD salvage pathway I (PNC VI cycle)	221.372
Essex et al.	Severe	SRR22575065	PWY-5097	L-lysine biosynthesis VI	357.151
Essex et al.	Severe	SRR22575065	PWY-5838	superpathway of menaquinol-8 biosynthesis I	109.892
Essex et al.	Severe	SRR22575065	PWY-6151	S-adenosyl-L-methionine salvage I	331.435
Essex et al.	Severe	SRR22575065	PWY-6609	adenine and adenosine salvage III	470.179
Essex et al.	Severe	SRR22575065	PYRIDNUCSAL-PWY	NAD salvage pathway I (PNC VI cycle)	69.6029
Essex et al.	Severe	SRR22575066	PWY-5097	L-lysine biosynthesis VI	385.166
Essex et al.	Severe	SRR22575066	PWY-5838	superpathway of menaquinol-8 biosynthesis I	89.7416
Essex et al.	Severe	SRR22575066	PWY-6151	S-adenosyl-L-methionine salvage I	383.63
Essex et al.	Severe	SRR22575066	PWY-6609	adenine and adenosine salvage III	496.868
Essex et al.	Severe	SRR22575066	PYRIDNUCSAL-PWY	NAD salvage pathway I (PNC VI cycle)	60.1828
Essex et al.	Severe	SRR22575063	PWY-5097	L-lysine biosynthesis VI	568.964
Essex et al.	Severe	SRR22575063	PWY-5838	superpathway of menaquinol-8 biosynthesis I	8.04171
Essex et al.	Severe	SRR22575063	PWY-6151	S-adenosyl-L-methionine salvage I	578.552
Essex et al.	Severe	SRR22575063	PWY-6609	adenine and adenosine salvage III	639.356
Essex et al.	Severe	SRR22575063	PYRIDNUCSAL-PWY	NAD salvage pathway I (PNC VI cycle)	41.6693
Essex et al.	Severe	SRR22575211	PWY-5097	L-lysine biosynthesis VI	362.624
Essex et al.	Severe	SRR22575211	PWY-5838	superpathway of menaquinol-8 biosynthesis I	68.1001
Essex et al.	Severe	SRR22575211	PWY-6151	S-adenosyl-L-methionine salvage I	554.699
Essex et al.	Severe	SRR22575211	PWY-6609	adenine and adenosine salvage III	515.382
Essex et al.	Severe	SRR22575211	PYRIDNUCSAL-PWY	NAD salvage pathway I (PNC VI cycle)	147.37
Essex et al.	Severe	SRR22575199	PWY-5097	L-lysine biosynthesis VI	565.286
Essex et al.	Severe	SRR22575199	PWY-5838	superpathway of menaquinol-8 biosynthesis I	51.5689
Essex et al.	Severe	SRR22575199	PWY-6151	S-adenosyl-L-methionine salvage I	602.234
Essex et al.	Severe	SRR22575199	PWY-6609	adenine and adenosine salvage III	552.529
Essex et al.	Severe	SRR22575199	PYRIDNUCSAL-PWY	NAD salvage pathway I (PNC VI cycle)	41.0419
Essex et al.	Severe	SRR22575148	PWY-5097	L-lysine biosynthesis VI	406.644
Essex et al.	Severe	SRR22575148	PWY-5838	superpathway of menaquinol-8 biosynthesis I	22.9991
Essex et al.	Severe	SRR22575148	PWY-6151	S-adenosyl-L-methionine salvage I	228.907
Essex et al.	Severe	SRR22575148	PWY-6609	adenine and adenosine salvage III	439.26
Essex et al.	Severe	SRR22575148	PYRIDNUCSAL-PWY	NAD salvage pathway I (PNC VI cycle)	20.77
W0	NAM	S01	PWY-5097	L-lysine biosynthesis VI	335.333
W0	NAM	S01	PWY-5838	superpathway of menaquinol-8 biosynthesis I	106.488
W0	NAM	S01	PWY-6151	S-adenosyl-L-methionine salvage I	378.055
W0	NAM	S01	PWY-6609	adenine and adenosine salvage III	493.64
W0	NAM	S01	PYRIDNUCSAL-PWY	NAD salvage pathway I (PNC VI cycle)	138.538
W0	NAM	S25	PWY-5097	L-lysine biosynthesis VI	479.575
W0	NAM	S25	PWY-5838	superpathway of menaquinol-8 biosynthesis I	40.2616
W0	NAM	S25	PWY-6151	S-adenosyl-L-methionine salvage I	519.917
W0	NAM	S25	PWY-6609	adenine and adenosine salvage III	549.766
W0	NAM	S25	PYRIDNUCSAL-PWY	NAD salvage pathway I (PNC VI cycle)	0
W0	NAM	S24	PWY-5097	L-lysine biosynthesis VI	407.569
W0	NAM	S24	PWY-5838	superpathway of menaquinol-8 biosynthesis I	5.95569
W0	NAM	S24	PWY-6151	S-adenosyl-L-methionine salvage I	420.451
W0	NAM	S24	PWY-6609	adenine and adenosine salvage III	652.318
W0	NAM	S24	PYRIDNUCSAL-PWY	NAD salvage pathway I (PNC VI cycle)	16.71
W0	NAM	S27	PWY-5097	L-lysine biosynthesis VI	456.795
W0	NAM	S27	PWY-5838	superpathway of menaquinol-8 biosynthesis I	42.0764
W0	NAM	S27	PWY-6151	S-adenosyl-L-methionine salvage I	454.133
W0	NAM	S27	PWY-6609	adenine and adenosine salvage III	533.929
W0	NAM	S27	PYRIDNUCSAL-PWY	NAD salvage pathway I (PNC VI cycle)	110.038
W0	NAM	S46	PWY-5097	L-lysine biosynthesis VI	338.59
W0	NAM	S46	PWY-5838	superpathway of menaquinol-8 biosynthesis I	29.7453
W0	NAM	S46	PWY-6151	S-adenosyl-L-methionine salvage I	320.35
W0	NAM	S46	PWY-6609	adenine and adenosine salvage III	523.021
W0	NAM	S46	PYRIDNUCSAL-PWY	NAD salvage pathway I (PNC VI cycle)	29.9507
W0	NAM	S47	PWY-5097	L-lysine biosynthesis VI	381.903
W0	NAM	S47	PWY-5838	superpathway of menaquinol-8 biosynthesis I	145.686
W0	NAM	S47	PWY-6151	S-adenosyl-L-methionine salvage I	310.127
W0	NAM	S47	PWY-6609	adenine and adenosine salvage III	390.695
W0	NAM	S47	PYRIDNUCSAL-PWY	NAD salvage pathway I (PNC VI cycle)	122.554
W0	NAM	S49	PWY-5097	L-lysine biosynthesis VI	443.192
W0	NAM	S49	PWY-5838	superpathway of menaquinol-8 biosynthesis I	36.1612
W0	NAM	S49	PWY-6151	S-adenosyl-L-methionine salvage I	398.862
W0	NAM	S49	PWY-6609	adenine and adenosine salvage III	531.732
W0	NAM	S49	PYRIDNUCSAL-PWY	NAD salvage pathway I (PNC VI cycle)	53.9785
W0	NAM	S62	PWY-5097	L-lysine biosynthesis VI	416.398
W0	NAM	S62	PWY-5838	superpathway of menaquinol-8 biosynthesis I	106.715
W0	NAM	S62	PWY-6151	S-adenosyl-L-methionine salvage I	375.937
W0	NAM	S62	PWY-6609	adenine and adenosine salvage III	437.841
W0	NAM	S62	PYRIDNUCSAL-PWY	NAD salvage pathway I (PNC VI cycle)	87.4053
W0	NAM	S65	PWY-5097	L-lysine biosynthesis VI	456.741
W0	NAM	S65	PWY-5838	superpathway of menaquinol-8 biosynthesis I	56.2786
W0	NAM	S65	PWY-6151	S-adenosyl-L-methionine salvage I	500.245
W0	NAM	S65	PWY-6609	adenine and adenosine salvage III	496.473
W0	NAM	S65	PYRIDNUCSAL-PWY	NAD salvage pathway I (PNC VI cycle)	100.294
W0	Placebo	S40	PWY-5097	L-lysine biosynthesis VI	436.478
W0	Placebo	S40	PWY-5838	superpathway of menaquinol-8 biosynthesis I	92.5256
W0	Placebo	S40	PWY-6151	S-adenosyl-L-methionine salvage I	506.85
W0	Placebo	S40	PWY-6609	adenine and adenosine salvage III	516.581
W0	Placebo	S40	PYRIDNUCSAL-PWY	NAD salvage pathway I (PNC VI cycle)	106.528
W0	Placebo	S48	PWY-5097	L-lysine biosynthesis VI	288.965
W0	Placebo	S48	PWY-5838	superpathway of menaquinol-8 biosynthesis I	78.3034
W0	Placebo	S48	PWY-6151	S-adenosyl-L-methionine salvage I	271.19
W0	Placebo	S48	PWY-6609	adenine and adenosine salvage III	315.068
W0	Placebo	S48	PYRIDNUCSAL-PWY	NAD salvage pathway I (PNC VI cycle)	81.1269
W0	Placebo	S26	PWY-5097	L-lysine biosynthesis VI	387.39
W0	Placebo	S26	PWY-5838	superpathway of menaquinol-8 biosynthesis I	101.291
W0	Placebo	S26	PWY-6151	S-adenosyl-L-methionine salvage I	418.2
W0	Placebo	S26	PWY-6609	adenine and adenosine salvage III	324.01
W0	Placebo	S26	PYRIDNUCSAL-PWY	NAD salvage pathway I (PNC VI cycle)	208.032
W0	Placebo	S28	PWY-5097	L-lysine biosynthesis VI	448.016
W0	Placebo	S28	PWY-5838	superpathway of menaquinol-8 biosynthesis I	32.2004
W0	Placebo	S28	PWY-6151	S-adenosyl-L-methionine salvage I	412.407
W0	Placebo	S28	PWY-6609	adenine and adenosine salvage III	444.182
W0	Placebo	S28	PYRIDNUCSAL-PWY	NAD salvage pathway I (PNC VI cycle)	127.678
W0	Placebo	S29	PWY-5097	L-lysine biosynthesis VI	382.519
W0	Placebo	S29	PWY-5838	superpathway of menaquinol-8 biosynthesis I	93.6835
W0	Placebo	S29	PWY-6151	S-adenosyl-L-methionine salvage I	458.598
W0	Placebo	S29	PWY-6609	adenine and adenosine salvage III	517.175
W0	Placebo	S29	PYRIDNUCSAL-PWY	NAD salvage pathway I (PNC VI cycle)	79.5421
W0	Placebo	S60	PWY-5097	L-lysine biosynthesis VI	356.107
W0	Placebo	S60	PWY-5838	superpathway of menaquinol-8 biosynthesis I	102.093
W0	Placebo	S60	PWY-6151	S-adenosyl-L-methionine salvage I	312.47
W0	Placebo	S60	PWY-6609	adenine and adenosine salvage III	459.519
W0	Placebo	S60	PYRIDNUCSAL-PWY	NAD salvage pathway I (PNC VI cycle)	145.893
W0	Placebo	S61	PWY-5097	L-lysine biosynthesis VI	497.93
W0	Placebo	S61	PWY-5838	superpathway of menaquinol-8 biosynthesis I	13.8493
W0	Placebo	S61	PWY-6151	S-adenosyl-L-methionine salvage I	407.116
W0	Placebo	S61	PWY-6609	adenine and adenosine salvage III	655.674
W0	Placebo	S61	PYRIDNUCSAL-PWY	NAD salvage pathway I (PNC VI cycle)	10.5005
W0	Placebo	S63	PWY-5097	L-lysine biosynthesis VI	406.727
W0	Placebo	S63	PWY-5838	superpathway of menaquinol-8 biosynthesis I	59.2883
W0	Placebo	S63	PWY-6151	S-adenosyl-L-methionine salvage I	321.176
W0	Placebo	S63	PWY-6609	adenine and adenosine salvage III	499.501
W0	Placebo	S63	PYRIDNUCSAL-PWY	NAD salvage pathway I (PNC VI cycle)	51.682
W0	Placebo	S64	PWY-5097	L-lysine biosynthesis VI	472.998
W0	Placebo	S64	PWY-5838	superpathway of menaquinol-8 biosynthesis I	0
W0	Placebo	S64	PWY-6151	S-adenosyl-L-methionine salvage I	436.625
W0	Placebo	S64	PWY-6609	adenine and adenosine salvage III	495.036
W0	Placebo	S64	PYRIDNUCSAL-PWY	NAD salvage pathway I (PNC VI cycle)	96.9975
W2	NAM	S58	PWY-5097	L-lysine biosynthesis VI	314.052
W2	NAM	S58	PWY-5838	superpathway of menaquinol-8 biosynthesis I	84.4378
W2	NAM	S58	PWY-6151	S-adenosyl-L-methionine salvage I	354.321
W2	NAM	S58	PWY-6609	adenine and adenosine salvage III	422.861
W2	NAM	S58	PYRIDNUCSAL-PWY	NAD salvage pathway I (PNC VI cycle)	93.6939
W2	NAM	S02	PWY-5097	L-lysine biosynthesis VI	462.679
W2	NAM	S02	PWY-5838	superpathway of menaquinol-8 biosynthesis I	56.2102
W2	NAM	S02	PWY-6151	S-adenosyl-L-methionine salvage I	366.612
W2	NAM	S02	PWY-6609	adenine and adenosine salvage III	568.259
W2	NAM	S02	PYRIDNUCSAL-PWY	NAD salvage pathway I (PNC VI cycle)	46.8795
W2	NAM	S30	PWY-5097	L-lysine biosynthesis VI	496.06
W2	NAM	S30	PWY-5838	superpathway of menaquinol-8 biosynthesis I	0
W2	NAM	S30	PWY-6151	S-adenosyl-L-methionine salvage I	566.609
W2	NAM	S30	PWY-6609	adenine and adenosine salvage III	638.906
W2	NAM	S30	PYRIDNUCSAL-PWY	NAD salvage pathway I (PNC VI cycle)	11.8922
W2	NAM	S32	PWY-5097	L-lysine biosynthesis VI	452.891
W2	NAM	S32	PWY-5838	superpathway of menaquinol-8 biosynthesis I	17.3151
W2	NAM	S32	PWY-6151	S-adenosyl-L-methionine salvage I	456.501
W2	NAM	S32	PWY-6609	adenine and adenosine salvage III	550.685
W2	NAM	S32	PYRIDNUCSAL-PWY	NAD salvage pathway I (PNC VI cycle)	91.1558
W2	NAM	S50	PWY-5097	L-lysine biosynthesis VI	250.3
W2	NAM	S50	PWY-5838	superpathway of menaquinol-8 biosynthesis I	15.0293
W2	NAM	S50	PWY-6151	S-adenosyl-L-methionine salvage I	314.188
W2	NAM	S50	PWY-6609	adenine and adenosine salvage III	602.714
W2	NAM	S50	PYRIDNUCSAL-PWY	NAD salvage pathway I (PNC VI cycle)	7.00176
W2	NAM	S51	PWY-5097	L-lysine biosynthesis VI	519.132
W2	NAM	S51	PWY-5838	superpathway of menaquinol-8 biosynthesis I	53.6846
W2	NAM	S51	PWY-6151	S-adenosyl-L-methionine salvage I	523.465
W2	NAM	S51	PWY-6609	adenine and adenosine salvage III	528.111
W2	NAM	S51	PYRIDNUCSAL-PWY	NAD salvage pathway I (PNC VI cycle)	3.58446
W2	NAM	S52	PWY-5097	L-lysine biosynthesis VI	479.634
W2	NAM	S52	PWY-5838	superpathway of menaquinol-8 biosynthesis I	38.8088
W2	NAM	S52	PWY-6151	S-adenosyl-L-methionine salvage I	468.943
W2	NAM	S52	PWY-6609	adenine and adenosine salvage III	580.17
W2	NAM	S52	PYRIDNUCSAL-PWY	NAD salvage pathway I (PNC VI cycle)	36.3559
W2	NAM	S68	PWY-5097	L-lysine biosynthesis VI	443.121
W2	NAM	S68	PWY-5838	superpathway of menaquinol-8 biosynthesis I	10.7691
W2	NAM	S68	PWY-6151	S-adenosyl-L-methionine salvage I	396.129
W2	NAM	S68	PWY-6609	adenine and adenosine salvage III	472.648
W2	NAM	S68	PYRIDNUCSAL-PWY	NAD salvage pathway I (PNC VI cycle)	5.12348
W2	NAM	S71	PWY-5097	L-lysine biosynthesis VI	431.146
W2	NAM	S71	PWY-5838	superpathway of menaquinol-8 biosynthesis I	39.9232
W2	NAM	S71	PWY-6151	S-adenosyl-L-methionine salvage I	420.848
W2	NAM	S71	PWY-6609	adenine and adenosine salvage III	483.748
W2	NAM	S71	PYRIDNUCSAL-PWY	NAD salvage pathway I (PNC VI cycle)	133.29
W2	Placebo	S14	PWY-5097	L-lysine biosynthesis VI	437.163
W2	Placebo	S14	PWY-5838	superpathway of menaquinol-8 biosynthesis I	42.9386
W2	Placebo	S14	PWY-6151	S-adenosyl-L-methionine salvage I	521.443
W2	Placebo	S14	PWY-6609	adenine and adenosine salvage III	538.216
W2	Placebo	S14	PYRIDNUCSAL-PWY	NAD salvage pathway I (PNC VI cycle)	55.7266
W2	Placebo	S15	PWY-5097	L-lysine biosynthesis VI	308.995
W2	Placebo	S15	PWY-5838	superpathway of menaquinol-8 biosynthesis I	150.758
W2	Placebo	S15	PWY-6151	S-adenosyl-L-methionine salvage I	221.094
W2	Placebo	S15	PWY-6609	adenine and adenosine salvage III	339.862
W2	Placebo	S15	PYRIDNUCSAL-PWY	NAD salvage pathway I (PNC VI cycle)	141.16
W2	Placebo	S31	PWY-5097	L-lysine biosynthesis VI	281.094
W2	Placebo	S31	PWY-5838	superpathway of menaquinol-8 biosynthesis I	192.137
W2	Placebo	S31	PWY-6151	S-adenosyl-L-methionine salvage I	204.905
W2	Placebo	S31	PWY-6609	adenine and adenosine salvage III	236.484
W2	Placebo	S31	PYRIDNUCSAL-PWY	NAD salvage pathway I (PNC VI cycle)	181.934
W2	Placebo	S33	PWY-5097	L-lysine biosynthesis VI	297.024
W2	Placebo	S33	PWY-5838	superpathway of menaquinol-8 biosynthesis I	120.797
W2	Placebo	S33	PWY-6151	S-adenosyl-L-methionine salvage I	270.023
W2	Placebo	S33	PWY-6609	adenine and adenosine salvage III	341.686
W2	Placebo	S33	PYRIDNUCSAL-PWY	NAD salvage pathway I (PNC VI cycle)	163.707
W2	Placebo	S34	PWY-5097	L-lysine biosynthesis VI	361.923
W2	Placebo	S34	PWY-5838	superpathway of menaquinol-8 biosynthesis I	118.928
W2	Placebo	S34	PWY-6151	S-adenosyl-L-methionine salvage I	351.93
W2	Placebo	S34	PWY-6609	adenine and adenosine salvage III	431.539
W2	Placebo	S34	PYRIDNUCSAL-PWY	NAD salvage pathway I (PNC VI cycle)	146.46
W2	Placebo	S66	PWY-5097	L-lysine biosynthesis VI	0
W2	Placebo	S66	PWY-5838	superpathway of menaquinol-8 biosynthesis I	0
W2	Placebo	S66	PWY-6151	S-adenosyl-L-methionine salvage I	0
W2	Placebo	S66	PWY-6609	adenine and adenosine salvage III	98.8958
W2	Placebo	S66	PYRIDNUCSAL-PWY	NAD salvage pathway I (PNC VI cycle)	0
W2	Placebo	S67	PWY-5097	L-lysine biosynthesis VI	344.613
W2	Placebo	S67	PWY-5838	superpathway of menaquinol-8 biosynthesis I	140.242
W2	Placebo	S67	PWY-6151	S-adenosyl-L-methionine salvage I	275.76
W2	Placebo	S67	PWY-6609	adenine and adenosine salvage III	440.753
W2	Placebo	S67	PYRIDNUCSAL-PWY	NAD salvage pathway I (PNC VI cycle)	124.789
W2	Placebo	S69	PWY-5097	L-lysine biosynthesis VI	313.519
W2	Placebo	S69	PWY-5838	superpathway of menaquinol-8 biosynthesis I	49.4624
W2	Placebo	S69	PWY-6151	S-adenosyl-L-methionine salvage I	271.799
W2	Placebo	S69	PWY-6609	adenine and adenosine salvage III	389.324
W2	Placebo	S69	PYRIDNUCSAL-PWY	NAD salvage pathway I (PNC VI cycle)	91.7683
W2	Placebo	S70	PWY-5097	L-lysine biosynthesis VI	387.835
W2	Placebo	S70	PWY-5838	superpathway of menaquinol-8 biosynthesis I	143.468
W2	Placebo	S70	PWY-6151	S-adenosyl-L-methionine salvage I	346.19
W2	Placebo	S70	PWY-6609	adenine and adenosine salvage III	381.99
W2	Placebo	S70	PYRIDNUCSAL-PWY	NAD salvage pathway I (PNC VI cycle)	166.293
W4	NAM	S16	PWY-5097	L-lysine biosynthesis VI	339.839
W4	NAM	S16	PWY-5838	superpathway of menaquinol-8 biosynthesis I	127.197
W4	NAM	S16	PWY-6151	S-adenosyl-L-methionine salvage I	373.549
W4	NAM	S16	PWY-6609	adenine and adenosine salvage III	445.053
W4	NAM	S16	PYRIDNUCSAL-PWY	NAD salvage pathway I (PNC VI cycle)	151.372
W4	NAM	S17	PWY-5097	L-lysine biosynthesis VI	484.008
W4	NAM	S17	PWY-5838	superpathway of menaquinol-8 biosynthesis I	3.75298
W4	NAM	S17	PWY-6151	S-adenosyl-L-methionine salvage I	545.412
W4	NAM	S17	PWY-6609	adenine and adenosine salvage III	484.741
W4	NAM	S17	PYRIDNUCSAL-PWY	NAD salvage pathway I (PNC VI cycle)	95.3317
W4	NAM	S35	PWY-5097	L-lysine biosynthesis VI	355.803
W4	NAM	S35	PWY-5838	superpathway of menaquinol-8 biosynthesis I	60.8772
W4	NAM	S35	PWY-6151	S-adenosyl-L-methionine salvage I	300.449
W4	NAM	S35	PWY-6609	adenine and adenosine salvage III	560.297
W4	NAM	S35	PYRIDNUCSAL-PWY	NAD salvage pathway I (PNC VI cycle)	59.0762
W4	NAM	S37	PWY-5097	L-lysine biosynthesis VI	455.864
W4	NAM	S37	PWY-5838	superpathway of menaquinol-8 biosynthesis I	19.8695
W4	NAM	S37	PWY-6151	S-adenosyl-L-methionine salvage I	453.482
W4	NAM	S37	PWY-6609	adenine and adenosine salvage III	567.088
W4	NAM	S37	PYRIDNUCSAL-PWY	NAD salvage pathway I (PNC VI cycle)	60.8757
W4	NAM	S53	PWY-5097	L-lysine biosynthesis VI	329.486
W4	NAM	S53	PWY-5838	superpathway of menaquinol-8 biosynthesis I	71.0967
W4	NAM	S53	PWY-6151	S-adenosyl-L-methionine salvage I	329.152
W4	NAM	S53	PWY-6609	adenine and adenosine salvage III	531.074
W4	NAM	S53	PYRIDNUCSAL-PWY	NAD salvage pathway I (PNC VI cycle)	68.2611
W4	NAM	S54	PWY-5097	L-lysine biosynthesis VI	470.144
W4	NAM	S54	PWY-5838	superpathway of menaquinol-8 biosynthesis I	27.0317
W4	NAM	S54	PWY-6151	S-adenosyl-L-methionine salvage I	422.199
W4	NAM	S54	PWY-6609	adenine and adenosine salvage III	506.779
W4	NAM	S54	PYRIDNUCSAL-PWY	NAD salvage pathway I (PNC VI cycle)	35.1692
W4	NAM	S55	PWY-5097	L-lysine biosynthesis VI	510.724
W4	NAM	S55	PWY-5838	superpathway of menaquinol-8 biosynthesis I	14.1419
W4	NAM	S55	PWY-6151	S-adenosyl-L-methionine salvage I	506.935
W4	NAM	S55	PWY-6609	adenine and adenosine salvage III	612.441
W4	NAM	S55	PYRIDNUCSAL-PWY	NAD salvage pathway I (PNC VI cycle)	50.0467
W4	NAM	S04	PWY-5097	L-lysine biosynthesis VI	299.569
W4	NAM	S04	PWY-5838	superpathway of menaquinol-8 biosynthesis I	165.625
W4	NAM	S04	PWY-6151	S-adenosyl-L-methionine salvage I	245.799
W4	NAM	S04	PWY-6609	adenine and adenosine salvage III	334.073
W4	NAM	S04	PYRIDNUCSAL-PWY	NAD salvage pathway I (PNC VI cycle)	161.366
W4	NAM	S07	PWY-5097	L-lysine biosynthesis VI	456.491
W4	NAM	S07	PWY-5838	superpathway of menaquinol-8 biosynthesis I	47.8823
W4	NAM	S07	PWY-6151	S-adenosyl-L-methionine salvage I	432.508
W4	NAM	S07	PWY-6609	adenine and adenosine salvage III	523.783
W4	NAM	S07	PYRIDNUCSAL-PWY	NAD salvage pathway I (PNC VI cycle)	66.9364
W4	Placebo	S18	PWY-5097	L-lysine biosynthesis VI	469.868
W4	Placebo	S18	PWY-5838	superpathway of menaquinol-8 biosynthesis I	28.1996
W4	Placebo	S18	PWY-6151	S-adenosyl-L-methionine salvage I	586.929
W4	Placebo	S18	PWY-6609	adenine and adenosine salvage III	593.983
W4	Placebo	S18	PYRIDNUCSAL-PWY	NAD salvage pathway I (PNC VI cycle)	29.8105
W4	Placebo	S19	PWY-5097	L-lysine biosynthesis VI	290.17
W4	Placebo	S19	PWY-5838	superpathway of menaquinol-8 biosynthesis I	143.763
W4	Placebo	S19	PWY-6151	S-adenosyl-L-methionine salvage I	226.627
W4	Placebo	S19	PWY-6609	adenine and adenosine salvage III	324.994
W4	Placebo	S19	PYRIDNUCSAL-PWY	NAD salvage pathway I (PNC VI cycle)	121.429
W4	Placebo	S36	PWY-5097	L-lysine biosynthesis VI	379.375
W4	Placebo	S36	PWY-5838	superpathway of menaquinol-8 biosynthesis I	104.975
W4	Placebo	S36	PWY-6151	S-adenosyl-L-methionine salvage I	412.335
W4	Placebo	S36	PWY-6609	adenine and adenosine salvage III	386.283
W4	Placebo	S36	PYRIDNUCSAL-PWY	NAD salvage pathway I (PNC VI cycle)	191.483
W4	Placebo	S38	PWY-5097	L-lysine biosynthesis VI	413.766
W4	Placebo	S38	PWY-5838	superpathway of menaquinol-8 biosynthesis I	58.0957
W4	Placebo	S38	PWY-6151	S-adenosyl-L-methionine salvage I	374.99
W4	Placebo	S38	PWY-6609	adenine and adenosine salvage III	429.002
W4	Placebo	S38	PYRIDNUCSAL-PWY	NAD salvage pathway I (PNC VI cycle)	60.0066
W4	Placebo	S39	PWY-5097	L-lysine biosynthesis VI	379.049
W4	Placebo	S39	PWY-5838	superpathway of menaquinol-8 biosynthesis I	95.5627
W4	Placebo	S39	PWY-6151	S-adenosyl-L-methionine salvage I	421.412
W4	Placebo	S39	PWY-6609	adenine and adenosine salvage III	522.995
W4	Placebo	S39	PYRIDNUCSAL-PWY	NAD salvage pathway I (PNC VI cycle)	102.931
W4	Placebo	S72	PWY-5097	L-lysine biosynthesis VI	433.822
W4	Placebo	S72	PWY-5838	superpathway of menaquinol-8 biosynthesis I	37.2721
W4	Placebo	S72	PWY-6151	S-adenosyl-L-methionine salvage I	413.148
W4	Placebo	S72	PWY-6609	adenine and adenosine salvage III	558.676
W4	Placebo	S72	PYRIDNUCSAL-PWY	NAD salvage pathway I (PNC VI cycle)	35.2008
W4	Placebo	S03	PWY-5097	L-lysine biosynthesis VI	364.152
W4	Placebo	S03	PWY-5838	superpathway of menaquinol-8 biosynthesis I	138.796
W4	Placebo	S03	PWY-6151	S-adenosyl-L-methionine salvage I	262.098
W4	Placebo	S03	PWY-6609	adenine and adenosine salvage III	421.869
W4	Placebo	S03	PYRIDNUCSAL-PWY	NAD salvage pathway I (PNC VI cycle)	154.077
W4	Placebo	S05	PWY-5097	L-lysine biosynthesis VI	408.396
W4	Placebo	S05	PWY-5838	superpathway of menaquinol-8 biosynthesis I	48.3203
W4	Placebo	S05	PWY-6151	S-adenosyl-L-methionine salvage I	415.969
W4	Placebo	S05	PWY-6609	adenine and adenosine salvage III	506.541
W4	Placebo	S05	PYRIDNUCSAL-PWY	NAD salvage pathway I (PNC VI cycle)	55.3993
W4	Placebo	S06	PWY-5097	L-lysine biosynthesis VI	507.798
W4	Placebo	S06	PWY-5838	superpathway of menaquinol-8 biosynthesis I	0
W4	Placebo	S06	PWY-6151	S-adenosyl-L-methionine salvage I	454.979
W4	Placebo	S06	PWY-6609	adenine and adenosine salvage III	545.777
W4	Placebo	S06	PYRIDNUCSAL-PWY	NAD salvage pathway I (PNC VI cycle)	39.3745
W6	NAM	S20	PWY-5097	L-lysine biosynthesis VI	351.009
W6	NAM	S20	PWY-5838	superpathway of menaquinol-8 biosynthesis I	60.5647
W6	NAM	S20	PWY-6151	S-adenosyl-L-methionine salvage I	385.115
W6	NAM	S20	PWY-6609	adenine and adenosine salvage III	483.61
W6	NAM	S20	PYRIDNUCSAL-PWY	NAD salvage pathway I (PNC VI cycle)	60.0724
W6	NAM	S21	PWY-5097	L-lysine biosynthesis VI	571.639
W6	NAM	S21	PWY-5838	superpathway of menaquinol-8 biosynthesis I	26.1474
W6	NAM	S21	PWY-6151	S-adenosyl-L-methionine salvage I	636.859
W6	NAM	S21	PWY-6609	adenine and adenosine salvage III	550.56
W6	NAM	S21	PYRIDNUCSAL-PWY	NAD salvage pathway I (PNC VI cycle)	58.5918
W6	NAM	S41	PWY-5097	L-lysine biosynthesis VI	351.962
W6	NAM	S41	PWY-5838	superpathway of menaquinol-8 biosynthesis I	28.5003
W6	NAM	S41	PWY-6151	S-adenosyl-L-methionine salvage I	317.256
W6	NAM	S41	PWY-6609	adenine and adenosine salvage III	567.096
W6	NAM	S41	PYRIDNUCSAL-PWY	NAD salvage pathway I (PNC VI cycle)	13.3906
W6	NAM	S43	PWY-5097	L-lysine biosynthesis VI	464.253
W6	NAM	S43	PWY-5838	superpathway of menaquinol-8 biosynthesis I	27.6132
W6	NAM	S43	PWY-6151	S-adenosyl-L-methionine salvage I	492.519
W6	NAM	S43	PWY-6609	adenine and adenosine salvage III	530.276
W6	NAM	S43	PYRIDNUCSAL-PWY	NAD salvage pathway I (PNC VI cycle)	155.739
W6	NAM	S56	PWY-5097	L-lysine biosynthesis VI	473.738
W6	NAM	S56	PWY-5838	superpathway of menaquinol-8 biosynthesis I	13.5468
W6	NAM	S56	PWY-6151	S-adenosyl-L-methionine salvage I	552.824
W6	NAM	S56	PWY-6609	adenine and adenosine salvage III	643.758
W6	NAM	S56	PYRIDNUCSAL-PWY	NAD salvage pathway I (PNC VI cycle)	19.9387
W6	NAM	S57	PWY-5097	L-lysine biosynthesis VI	521.569
W6	NAM	S57	PWY-5838	superpathway of menaquinol-8 biosynthesis I	39.6692
W6	NAM	S57	PWY-6151	S-adenosyl-L-methionine salvage I	601.93
W6	NAM	S57	PWY-6609	adenine and adenosine salvage III	570.995
W6	NAM	S57	PYRIDNUCSAL-PWY	NAD salvage pathway I (PNC VI cycle)	4.92476
W6	NAM	S59	PWY-5097	L-lysine biosynthesis VI	485.65
W6	NAM	S59	PWY-5838	superpathway of menaquinol-8 biosynthesis I	43.3557
W6	NAM	S59	PWY-6151	S-adenosyl-L-methionine salvage I	479.168
W6	NAM	S59	PWY-6609	adenine and adenosine salvage III	579.831
W6	NAM	S59	PYRIDNUCSAL-PWY	NAD salvage pathway I (PNC VI cycle)	38.8251
W6	NAM	S10	PWY-5097	L-lysine biosynthesis VI	429.151
W6	NAM	S10	PWY-5838	superpathway of menaquinol-8 biosynthesis I	3.49441
W6	NAM	S10	PWY-6151	S-adenosyl-L-methionine salvage I	478.617
W6	NAM	S10	PWY-6609	adenine and adenosine salvage III	509.705
W6	NAM	S10	PYRIDNUCSAL-PWY	NAD salvage pathway I (PNC VI cycle)	14.2909
W6	NAM	S13	PWY-5097	L-lysine biosynthesis VI	140.225
W6	NAM	S13	PWY-5838	superpathway of menaquinol-8 biosynthesis I	0
W6	NAM	S13	PWY-6151	S-adenosyl-L-methionine salvage I	124.579
W6	NAM	S13	PWY-6609	adenine and adenosine salvage III	135.899
W6	NAM	S13	PYRIDNUCSAL-PWY	NAD salvage pathway I (PNC VI cycle)	60.1101
W6	Placebo	S22	PWY-5097	L-lysine biosynthesis VI	424.04
W6	Placebo	S22	PWY-5838	superpathway of menaquinol-8 biosynthesis I	73.1445
W6	Placebo	S22	PWY-6151	S-adenosyl-L-methionine salvage I	447.01
W6	Placebo	S22	PWY-6609	adenine and adenosine salvage III	519.36
W6	Placebo	S22	PYRIDNUCSAL-PWY	NAD salvage pathway I (PNC VI cycle)	28.4964
W6	Placebo	S23	PWY-5097	L-lysine biosynthesis VI	320.549
W6	Placebo	S23	PWY-5838	superpathway of menaquinol-8 biosynthesis I	111.567
W6	Placebo	S23	PWY-6151	S-adenosyl-L-methionine salvage I	262.466
W6	Placebo	S23	PWY-6609	adenine and adenosine salvage III	360.786
W6	Placebo	S23	PYRIDNUCSAL-PWY	NAD salvage pathway I (PNC VI cycle)	84.3661
W6	Placebo	S42	PWY-5097	L-lysine biosynthesis VI	309.783
W6	Placebo	S42	PWY-5838	superpathway of menaquinol-8 biosynthesis I	173.677
W6	Placebo	S42	PWY-6151	S-adenosyl-L-methionine salvage I	203.192
W6	Placebo	S42	PWY-6609	adenine and adenosine salvage III	305.061
W6	Placebo	S42	PYRIDNUCSAL-PWY	NAD salvage pathway I (PNC VI cycle)	171.541
W6	Placebo	S44	PWY-5097	L-lysine biosynthesis VI	350.626
W6	Placebo	S44	PWY-5838	superpathway of menaquinol-8 biosynthesis I	87.8353
W6	Placebo	S44	PWY-6151	S-adenosyl-L-methionine salvage I	314.986
W6	Placebo	S44	PWY-6609	adenine and adenosine salvage III	379.105
W6	Placebo	S44	PYRIDNUCSAL-PWY	NAD salvage pathway I (PNC VI cycle)	53.3136
W6	Placebo	S45	PWY-5097	L-lysine biosynthesis VI	422.158
W6	Placebo	S45	PWY-5838	superpathway of menaquinol-8 biosynthesis I	37.725
W6	Placebo	S45	PWY-6151	S-adenosyl-L-methionine salvage I	455.783
W6	Placebo	S45	PWY-6609	adenine and adenosine salvage III	573.863
W6	Placebo	S45	PYRIDNUCSAL-PWY	NAD salvage pathway I (PNC VI cycle)	51.4378
W6	Placebo	S08	PWY-5097	L-lysine biosynthesis VI	151.872
W6	Placebo	S08	PWY-5838	superpathway of menaquinol-8 biosynthesis I	33.8363
W6	Placebo	S08	PWY-6151	S-adenosyl-L-methionine salvage I	137.544
W6	Placebo	S08	PWY-6609	adenine and adenosine salvage III	238.663
W6	Placebo	S08	PYRIDNUCSAL-PWY	NAD salvage pathway I (PNC VI cycle)	48.9026
W6	Placebo	S09	PWY-5097	L-lysine biosynthesis VI	382.348
W6	Placebo	S09	PWY-5838	superpathway of menaquinol-8 biosynthesis I	100.423
W6	Placebo	S09	PWY-6151	S-adenosyl-L-methionine salvage I	286.835
W6	Placebo	S09	PWY-6609	adenine and adenosine salvage III	475.043
W6	Placebo	S09	PYRIDNUCSAL-PWY	NAD salvage pathway I (PNC VI cycle)	122.002
W6	Placebo	S11	PWY-5097	L-lysine biosynthesis VI	465.274
W6	Placebo	S11	PWY-5838	superpathway of menaquinol-8 biosynthesis I	7.96314
W6	Placebo	S11	PWY-6151	S-adenosyl-L-methionine salvage I	450.161
W6	Placebo	S11	PWY-6609	adenine and adenosine salvage III	586.03
W6	Placebo	S11	PYRIDNUCSAL-PWY	NAD salvage pathway I (PNC VI cycle)	2.5188
W6	Placebo	S12	PWY-5097	L-lysine biosynthesis VI	322.861
W6	Placebo	S12	PWY-5838	superpathway of menaquinol-8 biosynthesis I	139.079
W6	Placebo	S12	PWY-6151	S-adenosyl-L-methionine salvage I	242.827
W6	Placebo	S12	PWY-6609	adenine and adenosine salvage III	313.076
W6	Placebo	S12	PYRIDNUCSAL-PWY	NAD salvage pathway I (PNC VI cycle)	157.556

## Sheet: Fig. 4c, 4f and 4h
Metacyc ID	Metadata	Value	Coef*	Stderr**	P value	Name	Qval***	N	N.not.zero	Model	Pathway	Pathway class 1	Pathway class 2		*Coef: Regression coefficient (effect size) from the linear model.
COA-PWY-1	Treatment	Placebo	-165.786	53.9112	0.007698	TreatmentPlacebo	0.132148	18	18	NAMvsPlaceb_W2	COA-PWY-1: coenzyme A biosynthesis II (mammalian)	Biosynthesis	Cofactor, Carrier, and Vitamin Biosynthesis		*Stderr: Standard error of the coefficient estimate.
GALACTARDEG-PWY	Treatment	Placebo	50.8573	15.3857	0.006109	TreatmentPlacebo	0.132148	18	14	NAMvsPlaceb_W2	GALACTARDEG-PWY: D-galactarate degradation I	Degradation/Utilization/Assimilation	Carboxylate Degradation		*Qval: False discovery rate (FDR)-adjusted P value.
GLUCARDEG-PWY	Treatment	Placebo	32.5348	11.3652	0.013943	TreatmentPlacebo	0.141126	18	13	NAMvsPlaceb_W2	GLUCARDEG-PWY: D-glucarate degradation I	Degradation/Utilization/Assimilation	Carboxylate Degradation
GLUCARGALACTSUPER-PWY	Treatment	Placebo	50.8573	15.3857	0.006109	TreatmentPlacebo	0.132148	18	14	NAMvsPlaceb_W2	GLUCARGALACTSUPER-PWY: superpathway of D-glucarate and D-galactarate degradation	Superpathways	Superpathways
GLYCOLYSIS-TCA-GLYOX-BYPASS	Treatment	Placebo	93.5848	27.4113	0.004854	TreatmentPlacebo	0.132148	18	10	NAMvsPlaceb_W2	GLYCOLYSIS-TCA-GLYOX-BYPASS: superpathway of glycolysis, pyruvate dehydrogenase, TCA, and glyoxylate bypass	Generation of Precursor Metabolites and Energy	Superpathways
HEME-BIOSYNTHESIS-II	Treatment	Placebo	29.4235	10.2367	0.013613	TreatmentPlacebo	0.141126	18	17	NAMvsPlaceb_W2	HEME-BIOSYNTHESIS-II: heme biosynthesis I (aerobic)	Biosynthesis	Cofactor, Carrier, and Vitamin Biosynthesis
HEMESYN2-PWY	Treatment	Placebo	23.0241	8.48738	0.018339	TreatmentPlacebo	0.152827	18	17	NAMvsPlaceb_W2	HEMESYN2-PWY: heme biosynthesis II (anaerobic)	Biosynthesis	Cofactor, Carrier, and Vitamin Biosynthesis
HISTSYN-PWY	Treatment	Placebo	-110.185	46.6431	0.035671	TreatmentPlacebo	0.228292	18	18	NAMvsPlaceb_W2	HISTSYN-PWY: L-histidine biosynthesis	Biosynthesis	Amino Acid Biosynthesis
KDO-NAGLIPASYN-PWY	Treatment	Placebo	9.40481	3.40724	0.016907	TreatmentPlacebo	0.147087	18	10	NAMvsPlaceb_W2	KDO-NAGLIPASYN-PWY: superpathway of (Kdo)2-lipid A biosynthesis	Biosynthesis	Cell Structure Biosynthesis
METHGLYUT-PWY	Treatment	Placebo	27.2465	9.27734	0.012072	TreatmentPlacebo	0.139624	18	17	NAMvsPlaceb_W2	METHGLYUT-PWY: superpathway of methylglyoxal degradation	Degradation/Utilization/Assimilation	Aldehyde Degradation
P461-PWY	Treatment	Placebo	79.5285	23.5169	0.005164	TreatmentPlacebo	0.132148	18	17	NAMvsPlaceb_W2	P461-PWY: hexitol fermentation to lactate, formate, ethanol and acetate	Degradation/Utilization/Assimilation	Carboxylate Degradation
PEPTIDOGLYCANSYN-PWY	Treatment	Placebo	-210.267	53.1363	0.001265	TreatmentPlacebo	0.132148	18	17	NAMvsPlaceb_W2	PEPTIDOGLYCANSYN-PWY: peptidoglycan biosynthesis I (meso-diaminopimelate containing)	Biosynthesis	Cell Structure Biosynthesis
PWY-1861	Treatment	Placebo	58.4275	17.6404	0.005582	TreatmentPlacebo	0.132148	18	16	NAMvsPlaceb_W2	PWY-1861: formaldehyde assimilation II (RuMP Cycle)	Degradation/Utilization/Assimilation	C1 Compound Utilization and Assimilation
PWY-3841	Treatment	Placebo	-155.646	45.3162	0.003686	TreatmentPlacebo	0.132148	18	18	NAMvsPlaceb_W2	PWY-3841: folate transformations II	Biosynthesis	Cofactor, Carrier, and Vitamin Biosynthesis
PWY-5097	Treatment	Placebo	-124.33	52.7705	0.032493	TreatmentPlacebo	0.220291	18	17	NAMvsPlaceb_W2	PWY-5097: L-lysine biosynthesis VI	Biosynthesis	Amino Acid Biosynthesis
PWY-5345	Treatment	Placebo	78.2413	28.285	0.016629	TreatmentPlacebo	0.147087	18	17	NAMvsPlaceb_W2	PWY-5345: superpathway of L-methionine biosynthesis (by sulfhydrylation)	Biosynthesis	Amino Acid Biosynthesis
PWY-5675	Treatment	Placebo	54.7066	19.7253	0.016409	TreatmentPlacebo	0.147087	18	12	NAMvsPlaceb_W2	PWY-5675: nitrate reduction V (assimilatory)	Degradation/Utilization/Assimilation	Inorganic Nutrient Metabolism
PWY-5686	Treatment	Placebo	-174.474	64.488	0.016277	TreatmentPlacebo	0.147087	18	17	NAMvsPlaceb_W2	PWY-5686: UMP biosynthesis	Biosynthesis	Nucleoside and Nucleotide Biosynthesis
PWY-5747	Treatment	Placebo	14.899	6.2839	0.034517	TreatmentPlacebo	0.228129	18	9	NAMvsPlaceb_W2	PWY-5747: 2-methylcitrate cycle II	Degradation/Utilization/Assimilation	Carboxylate Degradation
PWY-5837	Treatment	Placebo	36.4887	12.8064	0.014289	TreatmentPlacebo	0.141126	18	16	NAMvsPlaceb_W2	PWY-5837: 1,4-dihydroxy-2-naphthoate biosynthesis I	Biosynthesis	Cofactor, Carrier, and Vitamin Biosynthesis
PWY-5838	Treatment	Placebo	70.0437	22.6795	0.009043	TreatmentPlacebo	0.132148	18	16	NAMvsPlaceb_W2	PWY-5838: superpathway of menaquinol-8 biosynthesis I	Biosynthesis	Cofactor, Carrier, and Vitamin Biosynthesis
PWY-5840	Treatment	Placebo	44.6758	14.5329	0.00925	TreatmentPlacebo	0.132148	18	15	NAMvsPlaceb_W2	PWY-5840: superpathway of menaquinol-7 biosynthesis	Biosynthesis	Cofactor, Carrier, and Vitamin Biosynthesis
PWY-5845	Treatment	Placebo	38.8864	14.8597	0.022067	TreatmentPlacebo	0.171392	18	16	NAMvsPlaceb_W2	PWY-5845: superpathway of menaquinol-9 biosynthesis	Biosynthesis	Cofactor, Carrier, and Vitamin Biosynthesis
PWY-5861	Treatment	Placebo	59.6473	19.5702	0.009805	TreatmentPlacebo	0.137618	18	16	NAMvsPlaceb_W2	PWY-5861: superpathway of demethylmenaquinol-8 biosynthesis	Biosynthesis	Cofactor, Carrier, and Vitamin Biosynthesis
PWY-5862	Treatment	Placebo	30.6505	11.9057	0.023915	TreatmentPlacebo	0.175519	18	16	NAMvsPlaceb_W2	PWY-5862: superpathway of demethylmenaquinol-9 biosynthesis	Biosynthesis	Cofactor, Carrier, and Vitamin Biosynthesis
PWY-5897	Treatment	Placebo	66.8765	21.6942	0.009141	TreatmentPlacebo	0.132148	18	16	NAMvsPlaceb_W2	PWY-5897: superpathway of menaquinol-11 biosynthesis	Biosynthesis	Cofactor, Carrier, and Vitamin Biosynthesis
PWY-5898	Treatment	Placebo	66.8765	21.6942	0.009141	TreatmentPlacebo	0.132148	18	16	NAMvsPlaceb_W2	PWY-5898: superpathway of menaquinol-12 biosynthesis	Biosynthesis	Cofactor, Carrier, and Vitamin Biosynthesis
PWY-5899	Treatment	Placebo	66.8765	21.6942	0.009141	TreatmentPlacebo	0.132148	18	16	NAMvsPlaceb_W2	PWY-5899: superpathway of menaquinol-13 biosynthesis	Biosynthesis	Cofactor, Carrier, and Vitamin Biosynthesis
PWY-6151	Treatment	Placebo	-160.669	55.2737	0.010844	TreatmentPlacebo	0.139624	18	17	NAMvsPlaceb_W2	PWY-6151: S-adenosyl-L-methionine cycle I	Biosynthesis	Cofactor, Carrier, and Vitamin Biosynthesis
PWY-6163	Treatment	Placebo	-139.992	59.4615	0.034927	TreatmentPlacebo	0.228129	18	17	NAMvsPlaceb_W2	PWY-6163: chorismate biosynthesis from 3-dehydroquinate	Biosynthesis	Aromatic Compound Biosynthesis
PWY-6385	Treatment	Placebo	-183.381	55.1607	0.004621	TreatmentPlacebo	0.132148	18	17	NAMvsPlaceb_W2	PWY-6385: peptidoglycan biosynthesis III (mycobacteria)	Biosynthesis	Cell Structure Biosynthesis
PWY-6386	Treatment	Placebo	-204.844	54.7119	0.001955	TreatmentPlacebo	0.132148	18	17	NAMvsPlaceb_W2	PWY-6386: UDP-N-acetylmuramoyl-pentapeptide biosynthesis II (lysine-containing)	Biosynthesis	Cell Structure Biosynthesis
PWY-6387	Treatment	Placebo	-204.814	53.8723	0.001737	TreatmentPlacebo	0.132148	18	17	NAMvsPlaceb_W2	PWY-6387: UDP-N-acetylmuramoyl-pentapeptide biosynthesis I (meso-diaminopimelate containing)	Biosynthesis	Cell Structure Biosynthesis
PWY-6609	Treatment	Placebo	-189.904	48.1064	0.00129	TreatmentPlacebo	0.132148	18	18	NAMvsPlaceb_W2	PWY-6609: adenine and adenosine salvage III	Biosynthesis	Nucleoside and Nucleotide Biosynthesis
PWY-6700	Treatment	Placebo	-190.444	52.8328	0.002601	TreatmentPlacebo	0.132148	18	17	NAMvsPlaceb_W2	PWY-6700: queuosine biosynthesis	Macromolecule Modification	Nucleic Acid Processing
PWY-7221	Treatment	Placebo	-155.978	58.0945	0.016964	TreatmentPlacebo	0.147087	18	18	NAMvsPlaceb_W2	PWY-7221: guanosine ribonucleotides de novo biosynthesis	Biosynthesis	Nucleoside and Nucleotide Biosynthesis
PWY-7254	Treatment	Placebo	53.3078	15.0819	0.003911	TreatmentPlacebo	0.132148	18	10	NAMvsPlaceb_W2	PWY-7254: TCA cycle VII (acetate-producers)	Generation of Precursor Metabolites and Energy	TCA cycle
PWY0-1298	Treatment	Placebo	37.4099	16.5001	0.041865	TreatmentPlacebo	0.247559	18	17	NAMvsPlaceb_W2	PWY0-1298: superpathway of pyrimidine deoxyribonucleosides degradation	Degradation/Utilization/Assimilation	Nucleoside and Nucleotide Degradation
PYRIDNUCSAL-PWY	Treatment	Placebo	73.1444	26.2194	0.013742	TreatmentPlacebo	0.141126	18	17	NAMvsPlaceb_W2	PYRIDNUCSAL-PWY: NAD salvage pathway I	Biosynthesis	Cofactor, Carrier, and Vitamin Biosynthesis
REDCITCYC	Treatment	Placebo	9.32562	3.69098	0.023251	TreatmentPlacebo	0.174648	18	12	NAMvsPlaceb_W2	REDCITCYC: TCA cycle VIII (helicobacter)	Generation of Precursor Metabolites and Energy	TCA cycle
RIBOSYN2-PWY	Treatment	Placebo	-132.763	51.5491	0.021104	TreatmentPlacebo	0.167158	18	17	NAMvsPlaceb_W2	RIBOSYN2-PWY: flavin biosynthesis I (bacteria and plants)	Biosynthesis	Cofactor, Carrier, and Vitamin Biosynthesis
SO4ASSIM-PWY	Treatment	Placebo	78.0781	26.0761	0.010752	TreatmentPlacebo	0.139624	18	17	NAMvsPlaceb_W2	SO4ASSIM-PWY: sulfate reduction I (assimilatory)	Degradation/Utilization/Assimilation	Inorganic Nutrient Metabolism
SULFATE-CYS-PWY	Treatment	Placebo	93.2602	31.2325	0.010911	TreatmentPlacebo	0.139624	18	17	NAMvsPlaceb_W2	SULFATE-CYS-PWY: superpathway of sulfate assimilation and cysteine biosynthesis	Degradation/Utilization/Assimilation	Inorganic Nutrient Metabolism
TRNA-CHARGING-PWY	Treatment	Placebo	-185.629	53.3461	0.003361	TreatmentPlacebo	0.132148	18	17	NAMvsPlaceb_W2	TRNA-CHARGING-PWY: tRNA charging	Biosynthesis	Aminoacyl-tRNA Charging
COA-PWY-1	OSCI_Class	Severe	-132.955	36.2044	0.000841	OSCI_ClassSevere	0.065252	81	81	Longitudinal	COA-PWY-1: coenzyme A biosynthesis II (mammalian)	Biosynthesis	Cofactor, Carrier, and Vitamin Biosynthesis
HISTSYN-PWY	OSCI_Class	Mild	-85.9971	30.5203	0.007097	OSCI_ClassMild	0.206912	81	81	Longitudinal	HISTSYN-PWY: L-histidine biosynthesis	Biosynthesis	Amino Acid Biosynthesis
METHGLYUT-PWY	OSCI_Class	Severe	17.2698	4.79671	0.00085	OSCI_ClassSevere	0.065252	81	73	Longitudinal	METHGLYUT-PWY: superpathway of methylglyoxal degradation	Degradation/Utilization/Assimilation	Aldehyde Degradation
P461-PWY	OSCI_Class	Severe	100.361	30.8078	0.002312	OSCI_ClassSevere	0.10808	81	81	Longitudinal	P461-PWY: hexitol fermentation to lactate, formate, ethanol and acetate	Degradation/Utilization/Assimilation	Carboxylate Degradation
PEPTIDOGLYCANSYN-PWY	OSCI_Class	Severe	-146.695	37.3506	0.00225	OSCI_ClassSevere	0.106124	81	81	Longitudinal	PEPTIDOGLYCANSYN-PWY: peptidoglycan biosynthesis I (meso-diaminopimelate containing)	Biosynthesis	Cell Structure Biosynthesis
PWY-3841	OSCI_Class	Severe	-95.5344	25.3503	0.003351	OSCI_ClassSevere	0.137665	81	81	Longitudinal	PWY-3841: folate transformations II	Biosynthesis	Cofactor, Carrier, and Vitamin Biosynthesis
PWY-5686	OSCI_Class	Mild	-85.2966	29.0287	0.005139	OSCI_ClassMild	0.174914	81	81	Longitudinal	PWY-5686: UMP biosynthesis	Biosynthesis	Nucleoside and Nucleotide Biosynthesis
PWY-5686	OSCI_Class	Severe	-182.366	40.1441	0.005608	OSCI_ClassSevere	0.179961	81	81	Longitudinal	PWY-5686: UMP biosynthesis	Biosynthesis	Nucleoside and Nucleotide Biosynthesis
PWY-6151	OSCI_Class	Mild	-98.4151	34.4756	0.006172	OSCI_ClassMild	0.189236	81	81	Longitudinal	PWY-6151: S-adenosyl-L-methionine cycle I	Biosynthesis	Cofactor, Carrier, and Vitamin Biosynthesis
PWY-6151	OSCI_Class	Severe	-167.092	48.9554	0.007235	OSCI_ClassSevere	0.207484	81	81	Longitudinal	PWY-6151: S-adenosyl-L-methionine cycle I	Biosynthesis	Cofactor, Carrier, and Vitamin Biosynthesis
PWY-6163	OSCI_Class	Severe	-160.134	44.1169	0.004539	OSCI_ClassSevere	0.16746	81	81	Longitudinal	PWY-6163: chorismate biosynthesis from 3-dehydroquinate	Biosynthesis	Aromatic Compound Biosynthesis
PWY-6163	OSCI_Class	Mild	-83.4595	29.3668	0.007001	OSCI_ClassMild	0.206334	81	81	Longitudinal	PWY-6163: chorismate biosynthesis from 3-dehydroquinate	Biosynthesis	Aromatic Compound Biosynthesis
PWY-6386	OSCI_Class	Severe	-158.381	43.2082	0.001931	OSCI_ClassSevere	0.098805	81	81	Longitudinal	PWY-6386: UDP-N-acetylmuramoyl-pentapeptide biosynthesis II (lysine-containing)	Biosynthesis	Cell Structure Biosynthesis
PWY-6387	OSCI_Class	Severe	-153.123	41.3173	0.002067	OSCI_ClassSevere	0.099181	81	81	Longitudinal	PWY-6387: UDP-N-acetylmuramoyl-pentapeptide biosynthesis I (meso-diaminopimelate containing)	Biosynthesis	Cell Structure Biosynthesis
PWY-6700	OSCI_Class	Severe	-123.666	33.0083	0.000708	OSCI_ClassSevere	0.060914	81	81	Longitudinal	PWY-6700: queuosine biosynthesis	Macromolecule Modification	Nucleic Acid Processing
PWY-7221	OSCI_Class	Severe	-123.523	40.705	0.005878	OSCI_ClassSevere	0.186419	81	81	Longitudinal	PWY-7221: guanosine ribonucleotides de novo biosynthesis	Biosynthesis	Nucleoside and Nucleotide Biosynthesis
PWY0-1298	OSCI_Class	Severe	64.7374	15.5071	0.000572	OSCI_ClassSevere	0.058792	81	81	Longitudinal	PWY0-1298: superpathway of pyrimidine deoxyribonucleosides degradation	Degradation/Utilization/Assimilation	Nucleoside and Nucleotide Degradation
PWY0-1298	OSCI_Class	Mild	34.9665	13.0071	0.009775	OSCI_ClassMild	0.234302	81	81	Longitudinal	PWY0-1298: superpathway of pyrimidine deoxyribonucleosides degradation	Degradation/Utilization/Assimilation	Nucleoside and Nucleotide Degradation
RIBOSYN2-PWY	OSCI_Class	Mild	-73.9483	22.1599	0.001608	OSCI_ClassMild	0.088464	81	81	Longitudinal	RIBOSYN2-PWY: flavin biosynthesis I (bacteria and plants)	Biosynthesis	Cofactor, Carrier, and Vitamin Biosynthesis
RIBOSYN2-PWY	OSCI_Class	Severe	-93.1987	28.8209	0.002705	OSCI_ClassSevere	0.11764	81	81	Longitudinal	RIBOSYN2-PWY: flavin biosynthesis I (bacteria and plants)	Biosynthesis	Cofactor, Carrier, and Vitamin Biosynthesis
TRNA-CHARGING-PWY	OSCI_Class	Severe	-146.731	38.1097	0.000592	OSCI_ClassSevere	0.058792	81	81	Longitudinal	TRNA-CHARGING-PWY: tRNA charging	Biosynthesis	Aminoacyl-tRNA Charging
TRNA-CHARGING-PWY	OSCI_Class	Mild	-74.6592	26.7237	0.006916	OSCI_ClassMild	0.206089	81	81	Longitudinal	TRNA-CHARGING-PWY: tRNA charging	Biosynthesis	Aminoacyl-tRNA Charging
GALACTARDEG-PWY	OSCI_Class	Severe	56.1705	19.104	0.006053	OSCI_ClassSevere	0.230594	38	30	CtrlvsOSCI_Class_Visit1	GALACTARDEG-PWY: D-galactarate degradation I	Degradation/Utilization/Assimilation	Carboxylate Degradation
GLUCARDEG-PWY	OSCI_Class	Severe	35.0497	12.1808	0.00715	OSCI_ClassSevere	0.230594	38	30	CtrlvsOSCI_Class_Visit1	GLUCARDEG-PWY: D-glucarate degradation I	Degradation/Utilization/Assimilation	Carboxylate Degradation
GLUCARGALACTSUPER-PWY	OSCI_Class	Severe	56.1705	19.104	0.006053	OSCI_ClassSevere	0.230594	38	30	CtrlvsOSCI_Class_Visit1	GLUCARGALACTSUPER-PWY: superpathway of D-glucarate and D-galactarate degradation	Superpathways	Superpathways
GLYCOLYSIS-TCA-GLYOX-BYPASS	OSCI_Class	Severe	23.9618	8.67748	0.009535	OSCI_ClassSevere	0.230594	38	12	CtrlvsOSCI_Class_Visit1	GLYCOLYSIS-TCA-GLYOX-BYPASS: superpathway of glycolysis, pyruvate dehydrogenase, TCA, and glyoxylate bypass	Generation of Precursor Metabolites and Energy	Superpathways
HEME-BIOSYNTHESIS-II	OSCI_Class	Severe	31.7228	10.0659	0.003514	OSCI_ClassSevere	0.223928	38	37	CtrlvsOSCI_Class_Visit1	HEME-BIOSYNTHESIS-II: heme biosynthesis I (aerobic)	Biosynthesis	Cofactor, Carrier, and Vitamin Biosynthesis
HEMESYN2-PWY	OSCI_Class	Severe	40.7777	10.4873	0.000494	OSCI_ClassSevere	0.106197	38	38	CtrlvsOSCI_Class_Visit1	HEMESYN2-PWY: heme biosynthesis II (anaerobic)	Biosynthesis	Cofactor, Carrier, and Vitamin Biosynthesis
KDO-NAGLIPASYN-PWY	OSCI_Class	Severe	6.8514	2.12431	0.002898	OSCI_ClassSevere	0.200197	38	12	CtrlvsOSCI_Class_Visit1	KDO-NAGLIPASYN-PWY: superpathway of (Kdo)2-lipid A biosynthesis	Biosynthesis	Cell Structure Biosynthesis
METHGLYUT-PWY	OSCI_Class	Severe	13.8659	5.28596	0.013493	OSCI_ClassSevere	0.244786	38	34	CtrlvsOSCI_Class_Visit1	METHGLYUT-PWY: superpathway of methylglyoxal degradation	Degradation/Utilization/Assimilation	Aldehyde Degradation
PEPTIDOGLYCANSYN-PWY	OSCI_Class	Severe	-126.51	42.3096	0.005383	OSCI_ClassSevere	0.223928	38	38	CtrlvsOSCI_Class_Visit1	PEPTIDOGLYCANSYN-PWY: peptidoglycan biosynthesis I (meso-diaminopimelate containing)	Biosynthesis	Cell Structure Biosynthesis
PWY-1861	OSCI_Class	Severe	-49.2102	16.1113	0.004519	OSCI_ClassSevere	0.223928	38	38	CtrlvsOSCI_Class_Visit1	PWY-1861: formaldehyde assimilation II (RuMP Cycle)	Degradation/Utilization/Assimilation	C1 Compound Utilization and Assimilation
PWY-3841	OSCI_Class	Severe	-86.3133	31.9223	0.010979	OSCI_ClassSevere	0.234749	38	38	CtrlvsOSCI_Class_Visit1	PWY-3841: folate transformations II	Biosynthesis	Cofactor, Carrier, and Vitamin Biosynthesis
PWY-5097	OSCI_Class	Severe	-120.204	36.8193	0.002612	OSCI_ClassSevere	0.187671	38	38	CtrlvsOSCI_Class_Visit1	PWY-5097: L-lysine biosynthesis VI	Biosynthesis	Amino Acid Biosynthesis
PWY-5345	OSCI_Class	Severe	80.4285	30.4813	0.012763	OSCI_ClassSevere	0.244032	38	35	CtrlvsOSCI_Class_Visit1	PWY-5345: superpathway of L-methionine biosynthesis (by sulfhydrylation)	Biosynthesis	Amino Acid Biosynthesis
PWY-5675	OSCI_Class	Severe	47.3075	17.4866	0.010914	OSCI_ClassSevere	0.234749	38	23	CtrlvsOSCI_Class_Visit1	PWY-5675: nitrate reduction V (assimilatory)	Degradation/Utilization/Assimilation	Inorganic Nutrient Metabolism
PWY-5686	OSCI_Class	Severe	-166.888	44.8951	0.000772	OSCI_ClassSevere	0.106197	38	38	CtrlvsOSCI_Class_Visit1	PWY-5686: UMP biosynthesis	Biosynthesis	Nucleoside and Nucleotide Biosynthesis
PWY-5747	OSCI_Class	Severe	7.03222	2.45318	0.007282	OSCI_ClassSevere	0.230594	38	13	CtrlvsOSCI_Class_Visit1	PWY-5747: 2-methylcitrate cycle II	Degradation/Utilization/Assimilation	Carboxylate Degradation
PWY-5837	OSCI_Class	Severe	28.3332	10.3735	0.010177	OSCI_ClassSevere	0.230594	38	33	CtrlvsOSCI_Class_Visit1	PWY-5837: 1,4-dihydroxy-2-naphthoate biosynthesis I	Biosynthesis	Cofactor, Carrier, and Vitamin Biosynthesis
PWY-5838	OSCI_Class	Severe	51.7483	18.2192	0.007773	OSCI_ClassSevere	0.230594	38	32	CtrlvsOSCI_Class_Visit1	PWY-5838: superpathway of menaquinol-8 biosynthesis I	Biosynthesis	Cofactor, Carrier, and Vitamin Biosynthesis
PWY-5840	OSCI_Class	Severe	47.1182	15.7129	0.005218	OSCI_ClassSevere	0.223928	38	32	CtrlvsOSCI_Class_Visit1	PWY-5840: superpathway of menaquinol-7 biosynthesis	Biosynthesis	Cofactor, Carrier, and Vitamin Biosynthesis
PWY-5845	OSCI_Class	Severe	44.0044	15.9779	0.009624	OSCI_ClassSevere	0.230594	38	29	CtrlvsOSCI_Class_Visit1	PWY-5845: superpathway of menaquinol-9 biosynthesis	Biosynthesis	Cofactor, Carrier, and Vitamin Biosynthesis
PWY-5861	OSCI_Class	Severe	40.4972	14.656	0.009411	OSCI_ClassSevere	0.230594	38	32	CtrlvsOSCI_Class_Visit1	PWY-5861: superpathway of demethylmenaquinol-8 biosynthesis	Biosynthesis	Cofactor, Carrier, and Vitamin Biosynthesis
PWY-5862	OSCI_Class	Severe	33.3786	12.5352	0.012027	OSCI_ClassSevere	0.24317	38	29	CtrlvsOSCI_Class_Visit1	PWY-5862: superpathway of demethylmenaquinol-9 biosynthesis	Biosynthesis	Cofactor, Carrier, and Vitamin Biosynthesis
PWY-5897	OSCI_Class	Severe	50.5863	17.8388	0.007862	OSCI_ClassSevere	0.230594	38	32	CtrlvsOSCI_Class_Visit1	PWY-5897: superpathway of menaquinol-11 biosynthesis	Biosynthesis	Cofactor, Carrier, and Vitamin Biosynthesis
PWY-5898	OSCI_Class	Severe	50.5863	17.8388	0.007862	OSCI_ClassSevere	0.230594	38	32	CtrlvsOSCI_Class_Visit1	PWY-5898: superpathway of menaquinol-12 biosynthesis	Biosynthesis	Cofactor, Carrier, and Vitamin Biosynthesis
PWY-5899	OSCI_Class	Severe	50.5863	17.8388	0.007862	OSCI_ClassSevere	0.230594	38	32	CtrlvsOSCI_Class_Visit1	PWY-5899: superpathway of menaquinol-13 biosynthesis	Biosynthesis	Cofactor, Carrier, and Vitamin Biosynthesis
PWY-6151	OSCI_Class	Severe	-174.093	51.0092	0.001763	OSCI_ClassSevere	0.165884	38	38	CtrlvsOSCI_Class_Visit1	PWY-6151: S-adenosyl-L-methionine cycle I	Biosynthesis	Cofactor, Carrier, and Vitamin Biosynthesis
PWY-6163	OSCI_Class	Severe	-161.398	47.0921	0.001747	OSCI_ClassSevere	0.165884	38	38	CtrlvsOSCI_Class_Visit1	PWY-6163: chorismate biosynthesis from 3-dehydroquinate	Biosynthesis	Aromatic Compound Biosynthesis
PWY-6385	OSCI_Class	Severe	-109.199	41.6364	0.013356	OSCI_ClassSevere	0.244773	38	38	CtrlvsOSCI_Class_Visit1	PWY-6385: peptidoglycan biosynthesis III (mycobacteria)	Biosynthesis	Cell Structure Biosynthesis
PWY-6386	OSCI_Class	Severe	-140.308	46.3485	0.004876	OSCI_ClassSevere	0.223928	38	38	CtrlvsOSCI_Class_Visit1	PWY-6386: UDP-N-acetylmuramoyl-pentapeptide biosynthesis II (lysine-containing)	Biosynthesis	Cell Structure Biosynthesis
PWY-6387	OSCI_Class	Severe	-133.675	44.7162	0.005372	OSCI_ClassSevere	0.223928	38	38	CtrlvsOSCI_Class_Visit1	PWY-6387: UDP-N-acetylmuramoyl-pentapeptide biosynthesis I (meso-diaminopimelate containing)	Biosynthesis	Cell Structure Biosynthesis
PWY-6609	OSCI_Class	Severe	-144.292	42.8666	0.002059	OSCI_ClassSevere	0.165884	38	38	CtrlvsOSCI_Class_Visit1	PWY-6609: adenine and adenosine salvage III	Biosynthesis	Nucleoside and Nucleotide Biosynthesis
PWY-6700	OSCI_Class	Severe	-121.627	37.9508	0.003175	OSCI_ClassSevere	0.211191	38	38	CtrlvsOSCI_Class_Visit1	PWY-6700: queuosine biosynthesis	Macromolecule Modification	Nucleic Acid Processing
PWY-7221	OSCI_Class	Severe	-156.792	37.9834	0.000249	OSCI_ClassSevere	0.106197	38	38	CtrlvsOSCI_Class_Visit1	PWY-7221: guanosine ribonucleotides de novo biosynthesis	Biosynthesis	Nucleoside and Nucleotide Biosynthesis
PWY-7254	OSCI_Class	Severe	9.33242	3.38282	0.010159	OSCI_ClassSevere	0.230594	38	22	CtrlvsOSCI_Class_Visit1	PWY-7254: TCA cycle VII (acetate-producers)	Generation of Precursor Metabolites and Energy	TCA cycle
REDCITCYC	OSCI_Class	Severe	16.8747	5.72217	0.006324	OSCI_ClassSevere	0.230594	38	30	CtrlvsOSCI_Class_Visit1	REDCITCYC: TCA cycle VIII (helicobacter)	Generation of Precursor Metabolites and Energy	TCA cycle
RIBOSYN2-PWY	OSCI_Class	Mild	-76.0755	28.041	0.010644	OSCI_ClassMild	0.234749	38	38	CtrlvsOSCI_Class_Visit1	RIBOSYN2-PWY: flavin biosynthesis I (bacteria and plants)	Biosynthesis	Cofactor, Carrier, and Vitamin Biosynthesis
SO4ASSIM-PWY	OSCI_Class	Severe	55.4883	20.9664	0.012519	OSCI_ClassSevere	0.244032	38	35	CtrlvsOSCI_Class_Visit1	SO4ASSIM-PWY: sulfate reduction I (assimilatory)	Degradation/Utilization/Assimilation	Inorganic Nutrient Metabolism
SULFATE-CYS-PWY	OSCI_Class	Severe	77.0733	29.2733	0.013001	OSCI_ClassSevere	0.244032	38	35	CtrlvsOSCI_Class_Visit1	SULFATE-CYS-PWY: superpathway of sulfate assimilation and cysteine biosynthesis	Degradation/Utilization/Assimilation	Inorganic Nutrient Metabolism
TRNA-CHARGING-PWY	OSCI_Class	Severe	-127.756	48.6715	0.01318	OSCI_ClassSevere	0.244032	38	38	CtrlvsOSCI_Class_Visit1	TRNA-CHARGING-PWY: tRNA charging	Biosynthesis	Aminoacyl-tRNA Charging
