# Supplementary material for: Nicotinamide modulates gut microbial metabolic potential and accelerates recovery in mild-to-moderate COVID-19
Source: Nat Metab. 2025 May 12;7(6):1136–49. doi: 10.1038/s42255-025-01290-1 (PMC12198012; doi:10.1038/s42255-025-01290-1)
Supplement: Supplementary file 7 — Statistical source data. [file 42255_2025_1290_MOESM7_ESM.xlsx]

## Sheet: Ext. Data Fig. 3
Performance drop (binary)	Week	Intervention
0	0	Nicotinamide
0	0	Nicotinamide
0	0	Nicotinamide
0	0	Nicotinamide
0	0	Nicotinamide
0	0	Nicotinamide
0	0	Nicotinamide
0	0	Nicotinamide
0	0	Nicotinamide
0	0	Nicotinamide
0	0	Nicotinamide
0	0	Nicotinamide
0	0	Nicotinamide
0	0	Nicotinamide
0	0	Nicotinamide
0	0	Nicotinamide
0	0	Nicotinamide
0	0	Nicotinamide
0	0	Nicotinamide
0	0	Nicotinamide
0	0	Nicotinamide
0	0	Nicotinamide
0	0	Nicotinamide
0	0	Nicotinamide
0	0	Nicotinamide
0	0	Nicotinamide
0	0	Nicotinamide
0	0	Nicotinamide
0	0	Nicotinamide
0	0	Nicotinamide
0	0	Nicotinamide
0	0	Nicotinamide
0	0	Nicotinamide
0	0	Nicotinamide
0	0	Nicotinamide
0	0	Nicotinamide
0	0	Nicotinamide
0	0	Nicotinamide
0	0	Nicotinamide
0	0	Nicotinamide
0	0	Nicotinamide
0	0	Nicotinamide
0	0	Nicotinamide
0	0	Nicotinamide
0	0	Nicotinamide
0	0	Nicotinamide
0	0	Nicotinamide
0	0	Nicotinamide
0	0	Nicotinamide
0	0	Nicotinamide
0	0	Nicotinamide
0	0	Nicotinamide
0	0	Nicotinamide
0	0	Nicotinamide
0	0	Nicotinamide
0	0	Nicotinamide
0	0	Nicotinamide
0	0	Nicotinamide
0	0	Nicotinamide
0	0	Nicotinamide
0	0	Nicotinamide
0	0	Nicotinamide
0	0	Nicotinamide
0	0	Nicotinamide
0	0	Nicotinamide
0	0	Nicotinamide
0	0	Nicotinamide
0	0	Nicotinamide
0	0	Nicotinamide
0	0	Nicotinamide
0	0	Nicotinamide
0	0	Nicotinamide
0	0	Nicotinamide
0	0	Nicotinamide
0	0	Nicotinamide
0	0	Nicotinamide
0	0	Nicotinamide
0	0	Nicotinamide
0	0	Nicotinamide
0	0	Nicotinamide
0	0	Nicotinamide
0	0	Nicotinamide
0	0	Nicotinamide
0	0	Nicotinamide
0	0	Nicotinamide
0	0	Nicotinamide
0	0	Nicotinamide
0	0	Nicotinamide
0	0	Nicotinamide
0	0	Nicotinamide
0	0	Nicotinamide
0	0	Nicotinamide
0	0	Nicotinamide
0	0	Nicotinamide
0	0	Nicotinamide
0	0	Nicotinamide
0	0	Nicotinamide
0	0	Nicotinamide
0	0	Nicotinamide
0	0	Nicotinamide
0	0	Nicotinamide
0	0	Nicotinamide
0	0	Nicotinamide
0	0	Nicotinamide
0	0	Nicotinamide
0	0	Nicotinamide
0	0	Nicotinamide
0	0	Nicotinamide
0	0	Nicotinamide
0	0	Nicotinamide
0	0	Nicotinamide
0	0	Nicotinamide
0	0	Nicotinamide
0	0	Nicotinamide
0	0	Nicotinamide
0	0	Nicotinamide
0	0	Nicotinamide
0	0	Nicotinamide
0	0	Nicotinamide
0	0	Nicotinamide
0	0	Nicotinamide
0	0	Nicotinamide
0	0	Nicotinamide
0	0	Nicotinamide
0	0	Nicotinamide
0	0	Nicotinamide
0	0	Nicotinamide
0	0	Nicotinamide
0	0	Nicotinamide
0	0	Nicotinamide
0	0	Nicotinamide
0	0	Nicotinamide
0	0	Nicotinamide
0	0	Nicotinamide
0	0	Nicotinamide
0	0	Nicotinamide
0	0	Nicotinamide
0	0	Nicotinamide
0	0	Nicotinamide
0	0	Nicotinamide
0	0	Nicotinamide
0	0	Nicotinamide
0	0	Nicotinamide
0	0	Nicotinamide
0	0	Nicotinamide
0	0	Nicotinamide
0	0	Nicotinamide
0	0	Nicotinamide
0	0	Nicotinamide
0	0	Nicotinamide
0	0	Nicotinamide
0	0	Nicotinamide
0	0	Nicotinamide
0	0	Nicotinamide
0	0	Nicotinamide
0	0	Nicotinamide
0	0	Nicotinamide
0	0	Nicotinamide
0	0	Nicotinamide
0	0	Nicotinamide
0	0	Nicotinamide
0	0	Nicotinamide
0	0	Nicotinamide
0	0	Nicotinamide
0	0	Nicotinamide
0	0	Nicotinamide
0	0	Nicotinamide
0	0	Nicotinamide
0	0	Nicotinamide
0	0	Nicotinamide
0	0	Nicotinamide
0	0	Nicotinamide
0	0	Nicotinamide
0	0	Nicotinamide
0	0	Nicotinamide
0	0	Nicotinamide
0	0	Nicotinamide
0	0	Nicotinamide
0	0	Nicotinamide
0	0	Nicotinamide
0	0	Nicotinamide
0	0	Nicotinamide
0	0	Nicotinamide
0	0	Nicotinamide
0	0	Nicotinamide
0	0	Nicotinamide
0	0	Nicotinamide
0	0	Nicotinamide
0	0	Nicotinamide
0	0	Nicotinamide
0	0	Nicotinamide
0	0	Placebo
0	0	Placebo
0	0	Placebo
0	0	Placebo
0	0	Placebo
0	0	Placebo
0	0	Placebo
0	0	Placebo
0	0	Placebo
0	0	Placebo
0	0	Placebo
0	0	Placebo
0	0	Placebo
0	0	Placebo
0	0	Placebo
0	0	Placebo
0	0	Placebo
0	0	Placebo
0	0	Placebo
0	0	Placebo
0	0	Placebo
0	0	Placebo
0	0	Placebo
0	0	Placebo
0	0	Placebo
0	0	Placebo
0	0	Placebo
0	0	Placebo
0	0	Placebo
0	0	Placebo
0	0	Placebo
0	0	Placebo
0	0	Placebo
0	0	Placebo
0	0	Placebo
0	0	Placebo
0	0	Placebo
0	0	Placebo
0	0	Placebo
0	0	Placebo
0	0	Placebo
0	0	Placebo
0	0	Placebo
0	0	Placebo
0	0	Placebo
0	0	Placebo
0	0	Placebo
0	0	Placebo
0	0	Placebo
0	0	Placebo
0	0	Placebo
0	0	Placebo
0	0	Placebo
0	0	Placebo
0	0	Placebo
0	0	Placebo
0	0	Placebo
0	0	Placebo
0	0	Placebo
0	0	Placebo
0	0	Placebo
0	0	Placebo
0	0	Placebo
0	0	Placebo
0	0	Placebo
0	0	Placebo
0	0	Placebo
0	0	Placebo
0	0	Placebo
0	0	Placebo
0	0	Placebo
0	0	Placebo
0	0	Placebo
0	0	Placebo
0	0	Placebo
0	0	Placebo
0	0	Placebo
0	0	Placebo
0	0	Placebo
0	0	Placebo
0	0	Placebo
0	0	Placebo
0	0	Placebo
0	0	Placebo
0	0	Placebo
0	0	Placebo
0	0	Placebo
0	0	Placebo
0	0	Placebo
0	0	Placebo
0	0	Placebo
0	0	Placebo
0	0	Placebo
0	0	Placebo
0	0	Placebo
0	0	Placebo
0	0	Placebo
0	0	Placebo
0	0	Placebo
0	0	Placebo
0	0	Placebo
0	0	Placebo
0	0	Placebo
0	0	Placebo
0	0	Placebo
0	0	Placebo
0	0	Placebo
0	0	Placebo
0	0	Placebo
0	0	Placebo
0	0	Placebo
0	0	Placebo
0	0	Placebo
0	0	Placebo
0	0	Placebo
0	0	Placebo
0	0	Placebo
0	0	Placebo
0	0	Placebo
0	0	Placebo
0	0	Placebo
0	0	Placebo
0	0	Placebo
0	0	Placebo
0	0	Placebo
0	0	Placebo
0	0	Placebo
0	0	Placebo
0	0	Placebo
0	0	Placebo
0	0	Placebo
0	0	Placebo
0	0	Placebo
0	0	Placebo
0	0	Placebo
0	0	Placebo
0	0	Placebo
0	0	Placebo
0	0	Placebo
0	0	Placebo
0	0	Placebo
0	0	Placebo
0	0	Placebo
0	0	Placebo
0	0	Placebo
0	0	Placebo
0	0	Placebo
0	0	Placebo
0	0	Placebo
0	0	Placebo
0	0	Placebo
0	0	Placebo
0	0	Placebo
0	0	Placebo
0	0	Placebo
0	0	Placebo
0	0	Placebo
0	0	Placebo
0	0	Placebo
0	0	Placebo
0	0	Placebo
0	0	Placebo
0	0	Placebo
0	0	Placebo
0	0	Placebo
0	0	Placebo
0	0	Placebo
0	0	Placebo
0	0	Placebo
0	0	Placebo
0	0	Placebo
0	0	Placebo
0	0	Placebo
0	0	Placebo
0	0	Placebo
0	0	Placebo
0	0	Placebo
0	0	Placebo
0	0	Placebo
0	0	Placebo
0	0	Placebo
0	0	Placebo
0	0	Placebo
0	0	Placebo
0	0	Placebo
0	0	Placebo
0	0	Placebo
0	0	Placebo
0	2	Nicotinamide
-1	2	Nicotinamide
-1	2	Nicotinamide
0	2	Nicotinamide
-1	2	Nicotinamide
-1	2	Nicotinamide
0	2	Nicotinamide
-1	2	Nicotinamide
-1	2	Nicotinamide
-1	2	Nicotinamide
0	2	Nicotinamide
-1	2	Nicotinamide
0	2	Nicotinamide
0	2	Nicotinamide
0	2	Nicotinamide
-1	2	Nicotinamide
0	2	Nicotinamide
-1	2	Nicotinamide
-1	2	Nicotinamide
-1	2	Nicotinamide
-1	2	Nicotinamide
0	2	Nicotinamide
-1	2	Nicotinamide
0	2	Nicotinamide
0	2	Nicotinamide
-1	2	Nicotinamide
0	2	Nicotinamide
-1	2	Nicotinamide
-1	2	Nicotinamide
0	2	Nicotinamide
-1	2	Nicotinamide
-1	2	Nicotinamide
0	2	Nicotinamide
-1	2	Nicotinamide
-1	2	Nicotinamide
-1	2	Nicotinamide
0	2	Nicotinamide
0	2	Nicotinamide
-1	2	Nicotinamide
-1	2	Nicotinamide
-1	2	Nicotinamide
-1	2	Nicotinamide
0	2	Nicotinamide
0	2	Nicotinamide
0	2	Nicotinamide
-1	2	Nicotinamide
-1	2	Nicotinamide
0	2	Nicotinamide
-1	2	Nicotinamide
-1	2	Nicotinamide
-1	2	Nicotinamide
-1	2	Nicotinamide
0	2	Nicotinamide
0	2	Nicotinamide
-1	2	Nicotinamide
-1	2	Nicotinamide
-1	2	Nicotinamide
-1	2	Nicotinamide
-1	2	Nicotinamide
0	2	Nicotinamide
0	2	Nicotinamide
-1	2	Nicotinamide
0	2	Nicotinamide
0	2	Nicotinamide
-1	2	Nicotinamide
0	2	Nicotinamide
-1	2	Nicotinamide
-1	2	Nicotinamide
-1	2	Nicotinamide
-1	2	Nicotinamide
0	2	Nicotinamide
-1	2	Nicotinamide
-1	2	Nicotinamide
-1	2	Nicotinamide
-1	2	Nicotinamide
0	2	Nicotinamide
0	2	Nicotinamide
0	2	Nicotinamide
-1	2	Nicotinamide
-1	2	Nicotinamide
-1	2	Nicotinamide
-1	2	Nicotinamide
0	2	Nicotinamide
0	2	Nicotinamide
-1	2	Nicotinamide
0	2	Nicotinamide
0	2	Nicotinamide
0	2	Nicotinamide
0	2	Nicotinamide
-1	2	Nicotinamide
-1	2	Nicotinamide
0	2	Nicotinamide
0	2	Nicotinamide
-1	2	Nicotinamide
-1	2	Nicotinamide
-1	2	Nicotinamide
-1	2	Nicotinamide
-1	2	Nicotinamide
0	2	Nicotinamide
0	2	Nicotinamide
-1	2	Nicotinamide
-1	2	Nicotinamide
-1	2	Nicotinamide
0	2	Nicotinamide
0	2	Nicotinamide
0	2	Nicotinamide
0	2	Nicotinamide
-1	2	Nicotinamide
-1	2	Nicotinamide
-1	2	Nicotinamide
-1	2	Nicotinamide
-1	2	Nicotinamide
-1	2	Nicotinamide
-1	2	Nicotinamide
-1	2	Nicotinamide
0	2	Nicotinamide
0	2	Nicotinamide
-1	2	Nicotinamide
-1	2	Nicotinamide
0	2	Nicotinamide
0	2	Nicotinamide
-1	2	Nicotinamide
-1	2	Nicotinamide
-1	2	Nicotinamide
-1	2	Nicotinamide
0	2	Nicotinamide
-1	2	Nicotinamide
0	2	Nicotinamide
0	2	Nicotinamide
-1	2	Nicotinamide
0	2	Nicotinamide
0	2	Nicotinamide
-1	2	Nicotinamide
0	2	Nicotinamide
0	2	Nicotinamide
0	2	Nicotinamide
-1	2	Nicotinamide
-1	2	Nicotinamide
-1	2	Nicotinamide
-1	2	Nicotinamide
-1	2	Nicotinamide
0	2	Nicotinamide
0	2	Nicotinamide
0	2	Nicotinamide
0	2	Nicotinamide
-1	2	Nicotinamide
-1	2	Nicotinamide
-1	2	Nicotinamide
0	2	Nicotinamide
0	2	Nicotinamide
0	2	Nicotinamide
0	2	Nicotinamide
-1	2	Nicotinamide
-1	2	Nicotinamide
-1	2	Nicotinamide
-1	2	Nicotinamide
0	2	Nicotinamide
0	2	Nicotinamide
-1	2	Nicotinamide
-1	2	Nicotinamide
-1	2	Nicotinamide
0	2	Nicotinamide
-1	2	Nicotinamide
0	2	Nicotinamide
-1	2	Nicotinamide
0	2	Nicotinamide
0	2	Nicotinamide
-1	2	Nicotinamide
0	2	Nicotinamide
-1	2	Nicotinamide
-1	2	Nicotinamide
-1	2	Nicotinamide
-1	2	Nicotinamide
-1	2	Nicotinamide
-1	2	Nicotinamide
0	2	Nicotinamide
0	2	Nicotinamide
0	2	Nicotinamide
0	2	Nicotinamide
0	2	Nicotinamide
-1	2	Nicotinamide
0	2	Nicotinamide
-1	2	Nicotinamide
-1	2	Nicotinamide
0	2	Nicotinamide
0	2	Nicotinamide
-1	2	Nicotinamide
-1	2	Nicotinamide
-1	2	Nicotinamide
0	2	Nicotinamide
-1	2	Nicotinamide
0	2	Placebo
0	2	Placebo
0	2	Placebo
-1	2	Placebo
0	2	Placebo
-1	2	Placebo
-1	2	Placebo
-1	2	Placebo
0	2	Placebo
0	2	Placebo
0	2	Placebo
-1	2	Placebo
0	2	Placebo
0	2	Placebo
0	2	Placebo
0	2	Placebo
-1	2	Placebo
0	2	Placebo
0	2	Placebo
-1	2	Placebo
0	2	Placebo
0	2	Placebo
0	2	Placebo
0	2	Placebo
0	2	Placebo
-1	2	Placebo
-1	2	Placebo
0	2	Placebo
0	2	Placebo
0	2	Placebo
-1	2	Placebo
-1	2	Placebo
0	2	Placebo
0	2	Placebo
-1	2	Placebo
-1	2	Placebo
-1	2	Placebo
-1	2	Placebo
0	2	Placebo
0	2	Placebo
-1	2	Placebo
0	2	Placebo
-1	2	Placebo
0	2	Placebo
0	2	Placebo
0	2	Placebo
-1	2	Placebo
0	2	Placebo
-1	2	Placebo
0	2	Placebo
-1	2	Placebo
0	2	Placebo
0	2	Placebo
0	2	Placebo
0	2	Placebo
0	2	Placebo
0	2	Placebo
0	2	Placebo
-1	2	Placebo
-1	2	Placebo
0	2	Placebo
-1	2	Placebo
-1	2	Placebo
-1	2	Placebo
0	2	Placebo
0	2	Placebo
0	2	Placebo
0	2	Placebo
-1	2	Placebo
0	2	Placebo
0	2	Placebo
0	2	Placebo
0	2	Placebo
-1	2	Placebo
0	2	Placebo
-1	2	Placebo
0	2	Placebo
0	2	Placebo
-1	2	Placebo
0	2	Placebo
0	2	Placebo
-1	2	Placebo
0	2	Placebo
0	2	Placebo
0	2	Placebo
0	2	Placebo
-1	2	Placebo
-1	2	Placebo
0	2	Placebo
-1	2	Placebo
0	2	Placebo
-1	2	Placebo
0	2	Placebo
-1	2	Placebo
0	2	Placebo
-1	2	Placebo
0	2	Placebo
-1	2	Placebo
0	2	Placebo
0	2	Placebo
0	2	Placebo
-1	2	Placebo
-1	2	Placebo
-1	2	Placebo
0	2	Placebo
-1	2	Placebo
0	2	Placebo
0	2	Placebo
0	2	Placebo
0	2	Placebo
-1	2	Placebo
0	2	Placebo
-1	2	Placebo
0	2	Placebo
-1	2	Placebo
-1	2	Placebo
0	2	Placebo
-1	2	Placebo
-1	2	Placebo
-1	2	Placebo
0	2	Placebo
0	2	Placebo
0	2	Placebo
-1	2	Placebo
-1	2	Placebo
0	2	Placebo
-1	2	Placebo
0	2	Placebo
-1	2	Placebo
0	2	Placebo
0	2	Placebo
0	2	Placebo
0	2	Placebo
-1	2	Placebo
0	2	Placebo
0	2	Placebo
-1	2	Placebo
-1	2	Placebo
0	2	Placebo
-1	2	Placebo
-1	2	Placebo
-1	2	Placebo
0	2	Placebo
-1	2	Placebo
0	2	Placebo
0	2	Placebo
-1	2	Placebo
-1	2	Placebo
-1	2	Placebo
-1	2	Placebo
0	2	Placebo
0	2	Placebo
0	2	Placebo
0	2	Placebo
-1	2	Placebo
0	2	Placebo
0	2	Placebo
0	2	Placebo
0	2	Placebo
0	2	Placebo
-1	2	Placebo
0	2	Placebo
-1	2	Placebo
0	2	Placebo
0	2	Placebo
0	2	Placebo
-1	2	Placebo
0	2	Placebo
-1	2	Placebo
-1	2	Placebo
-1	2	Placebo
0	2	Placebo
-1	2	Placebo
-1	2	Placebo
-1	2	Placebo
0	2	Placebo
-1	2	Placebo
-1	2	Placebo
0	2	Placebo
0	2	Placebo
0	2	Placebo
-1	2	Placebo
-1	2	Placebo
-1	2	Placebo
0	2	Placebo
0	2	Placebo
-1	2	Placebo
-1	2	Placebo
0	4	Nicotinamide
-1	4	Nicotinamide
-1	4	Nicotinamide
0	4	Nicotinamide
-1	4	Nicotinamide
0	4	Nicotinamide
0	4	Nicotinamide
0	4	Nicotinamide
-1	4	Nicotinamide
-1	4	Nicotinamide
0	4	Nicotinamide
-1	4	Nicotinamide
0	4	Nicotinamide
0	4	Nicotinamide
0	4	Nicotinamide
-1	4	Nicotinamide
-1	4	Nicotinamide
-1	4	Nicotinamide
0	4	Nicotinamide
0	4	Nicotinamide
-1	4	Nicotinamide
0	4	Nicotinamide
-1	4	Nicotinamide
0	4	Nicotinamide
-1	4	Nicotinamide
-1	4	Nicotinamide
0	4	Nicotinamide
-1	4	Nicotinamide
-1	4	Nicotinamide
-1	4	Nicotinamide
-1	4	Nicotinamide
-1	4	Nicotinamide
-1	4	Nicotinamide
0	4	Nicotinamide
-1	4	Nicotinamide
0	4	Nicotinamide
-1	4	Nicotinamide
-1	4	Nicotinamide
-1	4	Nicotinamide
0	4	Nicotinamide
0	4	Nicotinamide
-1	4	Nicotinamide
-1	4	Nicotinamide
0	4	Nicotinamide
-1	4	Nicotinamide
-1	4	Nicotinamide
-1	4	Nicotinamide
-1	4	Nicotinamide
-1	4	Nicotinamide
-1	4	Nicotinamide
-1	4	Nicotinamide
-1	4	Nicotinamide
0	4	Nicotinamide
0	4	Nicotinamide
-1	4	Nicotinamide
-1	4	Nicotinamide
-1	4	Nicotinamide
-1	4	Nicotinamide
-1	4	Nicotinamide
0	4	Nicotinamide
-1	4	Nicotinamide
-1	4	Nicotinamide
0	4	Nicotinamide
0	4	Nicotinamide
-1	4	Nicotinamide
-1	4	Nicotinamide
-1	4	Nicotinamide
-1	4	Nicotinamide
-1	4	Nicotinamide
-1	4	Nicotinamide
-1	4	Nicotinamide
-1	4	Nicotinamide
-1	4	Nicotinamide
-1	4	Nicotinamide
-1	4	Nicotinamide
-1	4	Nicotinamide
0	4	Nicotinamide
-1	4	Nicotinamide
-1	4	Nicotinamide
0	4	Nicotinamide
-1	4	Nicotinamide
-1	4	Nicotinamide
0	4	Nicotinamide
0	4	Nicotinamide
-1	4	Nicotinamide
-1	4	Nicotinamide
-1	4	Nicotinamide
-1	4	Nicotinamide
0	4	Nicotinamide
-1	4	Nicotinamide
-1	4	Nicotinamide
0	4	Nicotinamide
-1	4	Nicotinamide
-1	4	Nicotinamide
0	4	Nicotinamide
-1	4	Nicotinamide
-1	4	Nicotinamide
-1	4	Nicotinamide
0	4	Nicotinamide
0	4	Nicotinamide
-1	4	Nicotinamide
0	4	Nicotinamide
-1	4	Nicotinamide
0	4	Nicotinamide
0	4	Nicotinamide
-1	4	Nicotinamide
-1	4	Nicotinamide
-1	4	Nicotinamide
-1	4	Nicotinamide
-1	4	Nicotinamide
-1	4	Nicotinamide
-1	4	Nicotinamide
-1	4	Nicotinamide
-1	4	Nicotinamide
-1	4	Nicotinamide
-1	4	Nicotinamide
0	4	Nicotinamide
-1	4	Nicotinamide
-1	4	Nicotinamide
-1	4	Nicotinamide
0	4	Nicotinamide
-1	4	Nicotinamide
-1	4	Nicotinamide
-1	4	Nicotinamide
-1	4	Nicotinamide
-1	4	Nicotinamide
0	4	Nicotinamide
0	4	Nicotinamide
0	4	Nicotinamide
-1	4	Nicotinamide
0	4	Nicotinamide
0	4	Nicotinamide
-1	4	Nicotinamide
0	4	Nicotinamide
0	4	Nicotinamide
0	4	Nicotinamide
-1	4	Nicotinamide
-1	4	Nicotinamide
0	4	Nicotinamide
-1	4	Nicotinamide
0	4	Nicotinamide
-1	4	Nicotinamide
0	4	Nicotinamide
0	4	Nicotinamide
-1	4	Nicotinamide
-1	4	Nicotinamide
-1	4	Nicotinamide
-1	4	Nicotinamide
-1	4	Nicotinamide
0	4	Nicotinamide
0	4	Nicotinamide
0	4	Nicotinamide
-1	4	Nicotinamide
-1	4	Nicotinamide
-1	4	Nicotinamide
-1	4	Nicotinamide
0	4	Nicotinamide
-1	4	Nicotinamide
-1	4	Nicotinamide
-1	4	Nicotinamide
0	4	Nicotinamide
0	4	Nicotinamide
-1	4	Nicotinamide
0	4	Nicotinamide
-1	4	Nicotinamide
-1	4	Nicotinamide
0	4	Nicotinamide
-1	4	Nicotinamide
-1	4	Nicotinamide
-1	4	Nicotinamide
-1	4	Nicotinamide
-1	4	Nicotinamide
-1	4	Nicotinamide
-1	4	Nicotinamide
0	4	Nicotinamide
0	4	Nicotinamide
0	4	Nicotinamide
-1	4	Nicotinamide
0	4	Nicotinamide
-1	4	Nicotinamide
-1	4	Nicotinamide
0	4	Nicotinamide
-1	4	Nicotinamide
-1	4	Nicotinamide
-1	4	Nicotinamide
-1	4	Nicotinamide
-1	4	Nicotinamide
0	4	Nicotinamide
-1	4	Nicotinamide
0	4	Nicotinamide
-1	4	Nicotinamide
-1	4	Placebo
-1	4	Placebo
0	4	Placebo
-1	4	Placebo
0	4	Placebo
-1	4	Placebo
-1	4	Placebo
-1	4	Placebo
0	4	Placebo
0	4	Placebo
-1	4	Placebo
-1	4	Placebo
-1	4	Placebo
-1	4	Placebo
0	4	Placebo
0	4	Placebo
-1	4	Placebo
0	4	Placebo
-1	4	Placebo
-1	4	Placebo
0	4	Placebo
0	4	Placebo
0	4	Placebo
-1	4	Placebo
0	4	Placebo
0	4	Placebo
-1	4	Placebo
0	4	Placebo
0	4	Placebo
0	4	Placebo
-1	4	Placebo
-1	4	Placebo
-1	4	Placebo
0	4	Placebo
-1	4	Placebo
-1	4	Placebo
-1	4	Placebo
-1	4	Placebo
0	4	Placebo
-1	4	Placebo
-1	4	Placebo
-1	4	Placebo
-1	4	Placebo
0	4	Placebo
-1	4	Placebo
0	4	Placebo
-1	4	Placebo
-1	4	Placebo
-1	4	Placebo
-1	4	Placebo
-1	4	Placebo
-1	4	Placebo
0	4	Placebo
0	4	Placebo
-1	4	Placebo
0	4	Placebo
-1	4	Placebo
0	4	Placebo
-1	4	Placebo
-1	4	Placebo
0	4	Placebo
0	4	Placebo
-1	4	Placebo
-1	4	Placebo
0	4	Placebo
-1	4	Placebo
-1	4	Placebo
-1	4	Placebo
-1	4	Placebo
0	4	Placebo
-1	4	Placebo
-1	4	Placebo
-1	4	Placebo
0	4	Placebo
-1	4	Placebo
0	4	Placebo
-1	4	Placebo
0	4	Placebo
-1	4	Placebo
0	4	Placebo
0	4	Placebo
-1	4	Placebo
0	4	Placebo
0	4	Placebo
-1	4	Placebo
0	4	Placebo
-1	4	Placebo
0	4	Placebo
-1	4	Placebo
0	4	Placebo
0	4	Placebo
0	4	Placebo
-1	4	Placebo
-1	4	Placebo
0	4	Placebo
0	4	Placebo
0	4	Placebo
-1	4	Placebo
0	4	Placebo
-1	4	Placebo
0	4	Placebo
0	4	Placebo
-1	4	Placebo
-1	4	Placebo
0	4	Placebo
-1	4	Placebo
-1	4	Placebo
-1	4	Placebo
0	4	Placebo
-1	4	Placebo
-1	4	Placebo
-1	4	Placebo
-1	4	Placebo
-1	4	Placebo
-1	4	Placebo
-1	4	Placebo
-1	4	Placebo
-1	4	Placebo
0	4	Placebo
0	4	Placebo
0	4	Placebo
0	4	Placebo
-1	4	Placebo
0	4	Placebo
-1	4	Placebo
-1	4	Placebo
-1	4	Placebo
0	4	Placebo
-1	4	Placebo
-1	4	Placebo
0	4	Placebo
-1	4	Placebo
-1	4	Placebo
-1	4	Placebo
-1	4	Placebo
-1	4	Placebo
-1	4	Placebo
0	4	Placebo
-1	4	Placebo
-1	4	Placebo
-1	4	Placebo
0	4	Placebo
-1	4	Placebo
-1	4	Placebo
0	4	Placebo
-1	4	Placebo
-1	4	Placebo
-1	4	Placebo
-1	4	Placebo
-1	4	Placebo
0	4	Placebo
0	4	Placebo
-1	4	Placebo
-1	4	Placebo
-1	4	Placebo
-1	4	Placebo
0	4	Placebo
-1	4	Placebo
-1	4	Placebo
-1	4	Placebo
-1	4	Placebo
-1	4	Placebo
-1	4	Placebo
-1	4	Placebo
0	4	Placebo
0	4	Placebo
0	4	Placebo
0	4	Placebo
-1	4	Placebo
-1	4	Placebo
-1	4	Placebo
-1	4	Placebo
-1	4	Placebo
-1	4	Placebo
-1	4	Placebo
-1	4	Placebo
-1	4	Placebo
-1	4	Placebo
0	4	Placebo
-1	4	Placebo
-1	4	Placebo
-1	4	Placebo
-1	4	Placebo
-1	4	Placebo
-1	4	Placebo
-1	4	Placebo
-1	4	Placebo
-1	4	Placebo
0	6	Nicotinamide
0	6	Nicotinamide
-1	6	Nicotinamide
-1	6	Nicotinamide
-1	6	Nicotinamide
-1	6	Nicotinamide
0	6	Nicotinamide
0	6	Nicotinamide
-1	6	Nicotinamide
-1	6	Nicotinamide
0	6	Nicotinamide
-1	6	Nicotinamide
-1	6	Nicotinamide
-1	6	Nicotinamide
0	6	Nicotinamide
0	6	Nicotinamide
-1	6	Nicotinamide
-1	6	Nicotinamide
0	6	Nicotinamide
0	6	Nicotinamide
-1	6	Nicotinamide
0	6	Nicotinamide
-1	6	Nicotinamide
0	6	Nicotinamide
0	6	Nicotinamide
-1	6	Nicotinamide
0	6	Nicotinamide
-1	6	Nicotinamide
-1	6	Nicotinamide
-1	6	Nicotinamide
-1	6	Nicotinamide
-1	6	Nicotinamide
-1	6	Nicotinamide
-1	6	Nicotinamide
-1	6	Nicotinamide
-1	6	Nicotinamide
-1	6	Nicotinamide
-1	6	Nicotinamide
-1	6	Nicotinamide
-1	6	Nicotinamide
0	6	Nicotinamide
-1	6	Nicotinamide
-1	6	Nicotinamide
0	6	Nicotinamide
0	6	Nicotinamide
-1	6	Nicotinamide
-1	6	Nicotinamide
-1	6	Nicotinamide
-1	6	Nicotinamide
-1	6	Nicotinamide
-1	6	Nicotinamide
-1	6	Nicotinamide
-1	6	Nicotinamide
0	6	Nicotinamide
-1	6	Nicotinamide
-1	6	Nicotinamide
-1	6	Nicotinamide
-1	6	Nicotinamide
-1	6	Nicotinamide
0	6	Nicotinamide
-1	6	Nicotinamide
0	6	Nicotinamide
-1	6	Nicotinamide
-1	6	Nicotinamide
-1	6	Nicotinamide
-1	6	Nicotinamide
-1	6	Nicotinamide
-1	6	Nicotinamide
-1	6	Nicotinamide
-1	6	Nicotinamide
-1	6	Nicotinamide
-1	6	Nicotinamide
-1	6	Nicotinamide
-1	6	Nicotinamide
-1	6	Nicotinamide
-1	6	Nicotinamide
-1	6	Nicotinamide
-1	6	Nicotinamide
-1	6	Nicotinamide
0	6	Nicotinamide
-1	6	Nicotinamide
-1	6	Nicotinamide
-1	6	Nicotinamide
0	6	Nicotinamide
-1	6	Nicotinamide
-1	6	Nicotinamide
-1	6	Nicotinamide
-1	6	Nicotinamide
-1	6	Nicotinamide
-1	6	Nicotinamide
0	6	Nicotinamide
-1	6	Nicotinamide
-1	6	Nicotinamide
-1	6	Nicotinamide
-1	6	Nicotinamide
-1	6	Nicotinamide
-1	6	Nicotinamide
-1	6	Nicotinamide
-1	6	Nicotinamide
0	6	Nicotinamide
-1	6	Nicotinamide
0	6	Nicotinamide
-1	6	Nicotinamide
0	6	Nicotinamide
0	6	Nicotinamide
-1	6	Nicotinamide
-1	6	Nicotinamide
-1	6	Nicotinamide
-1	6	Nicotinamide
-1	6	Nicotinamide
-1	6	Nicotinamide
-1	6	Nicotinamide
-1	6	Nicotinamide
-1	6	Nicotinamide
-1	6	Nicotinamide
-1	6	Nicotinamide
-1	6	Nicotinamide
-1	6	Nicotinamide
0	6	Nicotinamide
-1	6	Nicotinamide
0	6	Nicotinamide
-1	6	Nicotinamide
-1	6	Nicotinamide
-1	6	Nicotinamide
-1	6	Nicotinamide
-1	6	Nicotinamide
0	6	Nicotinamide
-1	6	Nicotinamide
0	6	Nicotinamide
-1	6	Nicotinamide
-1	6	Nicotinamide
-1	6	Nicotinamide
-1	6	Nicotinamide
-1	6	Nicotinamide
-1	6	Nicotinamide
-1	6	Nicotinamide
-1	6	Nicotinamide
-1	6	Nicotinamide
-1	6	Nicotinamide
-1	6	Nicotinamide
0	6	Nicotinamide
-1	6	Nicotinamide
0	6	Nicotinamide
0	6	Nicotinamide
-1	6	Nicotinamide
-1	6	Nicotinamide
-1	6	Nicotinamide
-1	6	Nicotinamide
-1	6	Nicotinamide
0	6	Nicotinamide
-1	6	Nicotinamide
0	6	Nicotinamide
-1	6	Nicotinamide
-1	6	Nicotinamide
-1	6	Nicotinamide
-1	6	Nicotinamide
-1	6	Nicotinamide
-1	6	Nicotinamide
-1	6	Nicotinamide
-1	6	Nicotinamide
-1	6	Nicotinamide
-1	6	Nicotinamide
-1	6	Nicotinamide
-1	6	Nicotinamide
-1	6	Nicotinamide
0	6	Nicotinamide
0	6	Nicotinamide
-1	6	Nicotinamide
-1	6	Nicotinamide
-1	6	Nicotinamide
-1	6	Nicotinamide
-1	6	Nicotinamide
0	6	Nicotinamide
-1	6	Nicotinamide
-1	6	Nicotinamide
0	6	Nicotinamide
0	6	Nicotinamide
-1	6	Nicotinamide
-1	6	Nicotinamide
-1	6	Nicotinamide
-1	6	Nicotinamide
0	6	Nicotinamide
-1	6	Nicotinamide
-1	6	Nicotinamide
0	6	Nicotinamide
-1	6	Nicotinamide
-1	6	Nicotinamide
-1	6	Nicotinamide
-1	6	Nicotinamide
0	6	Nicotinamide
-1	6	Nicotinamide
-1	6	Placebo
-1	6	Placebo
0	6	Placebo
-1	6	Placebo
-1	6	Placebo
-1	6	Placebo
-1	6	Placebo
-1	6	Placebo
0	6	Placebo
0	6	Placebo
-1	6	Placebo
-1	6	Placebo
-1	6	Placebo
-1	6	Placebo
-1	6	Placebo
-1	6	Placebo
-1	6	Placebo
-1	6	Placebo
-1	6	Placebo
-1	6	Placebo
0	6	Placebo
-1	6	Placebo
0	6	Placebo
0	6	Placebo
0	6	Placebo
0	6	Placebo
0	6	Placebo
0	6	Placebo
-1	6	Placebo
-1	6	Placebo
-1	6	Placebo
-1	6	Placebo
-1	6	Placebo
-1	6	Placebo
-1	6	Placebo
0	6	Placebo
-1	6	Placebo
-1	6	Placebo
0	6	Placebo
-1	6	Placebo
-1	6	Placebo
-1	6	Placebo
-1	6	Placebo
0	6	Placebo
-1	6	Placebo
0	6	Placebo
-1	6	Placebo
-1	6	Placebo
-1	6	Placebo
-1	6	Placebo
-1	6	Placebo
-1	6	Placebo
0	6	Placebo
-1	6	Placebo
0	6	Placebo
0	6	Placebo
-1	6	Placebo
0	6	Placebo
-1	6	Placebo
-1	6	Placebo
0	6	Placebo
-1	6	Placebo
-1	6	Placebo
-1	6	Placebo
0	6	Placebo
-1	6	Placebo
-1	6	Placebo
-1	6	Placebo
-1	6	Placebo
0	6	Placebo
-1	6	Placebo
0	6	Placebo
-1	6	Placebo
-1	6	Placebo
-1	6	Placebo
0	6	Placebo
-1	6	Placebo
0	6	Placebo
-1	6	Placebo
0	6	Placebo
0	6	Placebo
-1	6	Placebo
-1	6	Placebo
0	6	Placebo
-1	6	Placebo
-1	6	Placebo
-1	6	Placebo
-1	6	Placebo
-1	6	Placebo
0	6	Placebo
-1	6	Placebo
-1	6	Placebo
-1	6	Placebo
-1	6	Placebo
0	6	Placebo
-1	6	Placebo
0	6	Placebo
-1	6	Placebo
0	6	Placebo
-1	6	Placebo
0	6	Placebo
-1	6	Placebo
-1	6	Placebo
-1	6	Placebo
0	6	Placebo
-1	6	Placebo
-1	6	Placebo
-1	6	Placebo
-1	6	Placebo
-1	6	Placebo
-1	6	Placebo
-1	6	Placebo
-1	6	Placebo
-1	6	Placebo
-1	6	Placebo
-1	6	Placebo
-1	6	Placebo
-1	6	Placebo
0	6	Placebo
0	6	Placebo
-1	6	Placebo
-1	6	Placebo
-1	6	Placebo
-1	6	Placebo
-1	6	Placebo
-1	6	Placebo
-1	6	Placebo
-1	6	Placebo
-1	6	Placebo
-1	6	Placebo
0	6	Placebo
-1	6	Placebo
-1	6	Placebo
-1	6	Placebo
-1	6	Placebo
-1	6	Placebo
-1	6	Placebo
-1	6	Placebo
0	6	Placebo
-1	6	Placebo
-1	6	Placebo
-1	6	Placebo
-1	6	Placebo
-1	6	Placebo
0	6	Placebo
-1	6	Placebo
-1	6	Placebo
-1	6	Placebo
-1	6	Placebo
-1	6	Placebo
0	6	Placebo
-1	6	Placebo
-1	6	Placebo
-1	6	Placebo
-1	6	Placebo
-1	6	Placebo
-1	6	Placebo
-1	6	Placebo
0	6	Placebo
0	6	Placebo
-1	6	Placebo
0	6	Placebo
-1	6	Placebo
-1	6	Placebo
0	6	Placebo
0	6	Placebo
-1	6	Placebo
0	6	Placebo
-1	6	Placebo
-1	6	Placebo
-1	6	Placebo
-1	6	Placebo
-1	6	Placebo
-1	6	Placebo
-1	6	Placebo
-1	6	Placebo
-1	6	Placebo
-1	6	Placebo
0	6	Placebo
-1	6	Placebo
-1	6	Placebo
0	6	Placebo
-1	6	Placebo
-1	6	Placebo
0	6	Placebo
-1	6	Placebo
-1	6	Placebo
-1	6	Placebo
