# Supplementary material for: Nicotinamide modulates gut microbial metabolic potential and accelerates recovery in mild-to-moderate COVID-19
Source: Nat Metab. 2025 May 12;7(6):1136–49. doi: 10.1038/s42255-025-01290-1 (PMC12198012; doi:10.1038/s42255-025-01290-1)
Supplement: Supplementary file 8 — Statistical source data. [file 42255_2025_1290_MOESM8_ESM.xlsx]

## Sheet: Ext. Data Fig. 4a
Difference in physical role functioning (SF-36)	Week	Intervention
0	0	Placebo
0	0	Placebo
0	0	Placebo
0	0	Placebo
0	0	Placebo
0	0	Placebo
0	0	Placebo
0	0	Placebo
0	0	Placebo
0	0	Placebo
0	0	Placebo
0	0	Placebo
0	0	Placebo
0	0	Placebo
0	0	Placebo
0	0	Placebo
0	0	Placebo
0	0	Placebo
0	0	Placebo
0	0	Placebo
0	0	Placebo
0	0	Placebo
0	0	Placebo
0	0	Placebo
0	0	Placebo
0	0	Placebo
0	0	Placebo
0	0	Placebo
0	0	Placebo
0	0	Placebo
0	0	Placebo
0	0	Placebo
0	0	Placebo
0	0	Placebo
0	0	Placebo
0	0	Placebo
0	0	Placebo
0	0	Placebo
0	0	Placebo
0	0	Placebo
0	0	Placebo
0	0	Placebo
0	0	Placebo
0	0	Placebo
0	0	Placebo
0	0	Placebo
0	0	Placebo
0	0	Placebo
0	0	Placebo
0	0	Placebo
0	0	Placebo
0	0	Placebo
0	0	Placebo
0	0	Placebo
0	0	Placebo
0	0	Placebo
0	0	Placebo
0	0	Placebo
0	0	Placebo
0	0	Placebo
0	0	Placebo
0	0	Placebo
0	0	Placebo
0	0	Placebo
0	0	Placebo
0	0	Placebo
0	0	Placebo
0	0	Placebo
0	0	Placebo
0	0	Placebo
0	0	Placebo
0	0	Placebo
0	0	Placebo
0	0	Placebo
0	0	Placebo
0	0	Placebo
0	0	Placebo
0	0	Placebo
0	0	Placebo
0	0	Placebo
0	0	Placebo
0	0	Placebo
0	0	Placebo
0	0	Placebo
0	0	Placebo
0	0	Placebo
0	0	Placebo
0	0	Placebo
0	0	Placebo
0	0	Placebo
0	0	Placebo
0	0	Placebo
0	0	Placebo
0	0	Placebo
0	0	Placebo
0	0	Placebo
0	0	Placebo
0	0	Placebo
0	0	Placebo
0	0	Placebo
0	0	Placebo
0	0	Placebo
0	0	Placebo
0	0	Placebo
0	0	Placebo
0	0	Placebo
0	0	Placebo
0	0	Placebo
0	0	Placebo
0	0	Placebo
0	0	Placebo
0	0	Placebo
0	0	Placebo
0	0	Placebo
0	0	Placebo
0	0	Placebo
0	0	Placebo
0	0	Placebo
0	0	Placebo
0	0	Nicotinamide
0	0	Nicotinamide
0	0	Nicotinamide
0	0	Nicotinamide
0	0	Nicotinamide
0	0	Nicotinamide
0	0	Nicotinamide
0	0	Nicotinamide
0	0	Nicotinamide
0	0	Nicotinamide
0	0	Nicotinamide
0	0	Nicotinamide
0	0	Nicotinamide
0	0	Nicotinamide
0	0	Nicotinamide
0	0	Nicotinamide
0	0	Nicotinamide
0	0	Nicotinamide
0	0	Nicotinamide
0	0	Nicotinamide
0	0	Nicotinamide
0	0	Nicotinamide
0	0	Nicotinamide
0	0	Nicotinamide
0	0	Nicotinamide
0	0	Nicotinamide
0	0	Nicotinamide
0	0	Nicotinamide
0	0	Nicotinamide
0	0	Nicotinamide
0	0	Nicotinamide
0	0	Nicotinamide
0	0	Nicotinamide
0	0	Nicotinamide
0	0	Nicotinamide
0	0	Nicotinamide
0	0	Nicotinamide
0	0	Nicotinamide
0	0	Nicotinamide
0	0	Nicotinamide
0	0	Nicotinamide
0	0	Nicotinamide
0	0	Nicotinamide
0	0	Nicotinamide
0	0	Nicotinamide
0	0	Nicotinamide
0	0	Nicotinamide
0	0	Nicotinamide
0	0	Nicotinamide
0	0	Nicotinamide
0	0	Nicotinamide
0	0	Nicotinamide
0	0	Nicotinamide
0	0	Nicotinamide
0	0	Nicotinamide
0	0	Nicotinamide
0	0	Nicotinamide
0	0	Nicotinamide
0	0	Nicotinamide
0	0	Nicotinamide
0	0	Nicotinamide
0	0	Nicotinamide
0	0	Nicotinamide
0	0	Nicotinamide
0	0	Nicotinamide
0	0	Nicotinamide
0	0	Nicotinamide
0	0	Nicotinamide
0	0	Nicotinamide
0	0	Nicotinamide
0	0	Nicotinamide
0	0	Nicotinamide
0	0	Nicotinamide
0	0	Nicotinamide
0	0	Nicotinamide
0	0	Nicotinamide
0	0	Nicotinamide
0	0	Nicotinamide
0	0	Nicotinamide
0	0	Nicotinamide
0	0	Nicotinamide
0	0	Nicotinamide
0	0	Nicotinamide
0	0	Nicotinamide
0	0	Nicotinamide
0	0	Nicotinamide
0	0	Nicotinamide
0	0	Nicotinamide
0	0	Nicotinamide
0	0	Nicotinamide
0	0	Nicotinamide
0	0	Nicotinamide
0	0	Nicotinamide
0	0	Nicotinamide
0	0	Nicotinamide
0	0	Nicotinamide
0	0	Nicotinamide
0	0	Nicotinamide
0	0	Nicotinamide
0	0	Nicotinamide
0	0	Nicotinamide
0	0	Nicotinamide
0	0	Nicotinamide
0	0	Nicotinamide
0	0	Nicotinamide
0	0	Nicotinamide
0	0	Nicotinamide
0	0	Nicotinamide
0	0	Nicotinamide
0	0	Nicotinamide
0	0	Nicotinamide
0	0	Nicotinamide
0	0	Nicotinamide
0	0	Nicotinamide
0	0	Nicotinamide
0	0	Nicotinamide
0	0	Nicotinamide
0	0	Nicotinamide
0	0	Nicotinamide
0	0	Nicotinamide
0	0	Nicotinamide
0	0	Nicotinamide
0	0	Nicotinamide
0	2	Placebo
0	2	Placebo
0	2	Placebo
25	2	Placebo
0	2	Placebo
0	2	Placebo
0	2	Placebo
0	2	Placebo
0	2	Placebo
25	2	Placebo
0	2	Placebo
0	2	Placebo
0	2	Placebo
50	2	Placebo
25	2	Placebo
0	2	Placebo
0	2	Placebo
0	2	Placebo
50	2	Placebo
0	2	Placebo
0	2	Placebo
0	2	Placebo
0	2	Placebo
0	2	Placebo
0	2	Placebo
0	2	Placebo
0	2	Placebo
0	2	Placebo
0	2	Placebo
100	2	Placebo
0	2	Placebo
0	2	Placebo
25	2	Placebo
0	2	Placebo
100	2	Placebo
0	2	Placebo
0	2	Placebo
0	2	Placebo
0	2	Placebo
0	2	Placebo
0	2	Placebo
0	2	Placebo
0	2	Placebo
0	2	Placebo
25	2	Placebo
25	2	Placebo
0	2	Placebo
0	2	Placebo
100	2	Placebo
0	2	Placebo
0	2	Placebo
0	2	Placebo
0	2	Placebo
0	2	Placebo
75	2	Placebo
0	2	Placebo
50	2	Placebo
0	2	Placebo
0	2	Placebo
0	2	Placebo
0	2	Placebo
0	2	Placebo
0	2	Placebo
0	2	Placebo
0	2	Placebo
25	2	Placebo
0	2	Placebo
0	2	Placebo
50	2	Placebo
50	2	Placebo
0	2	Placebo
0	2	Placebo
0	2	Placebo
25	2	Placebo
0	2	Placebo
0	2	Placebo
-25	2	Placebo
0	2	Placebo
-25	2	Placebo
50	2	Placebo
-25	2	Placebo
25	2	Placebo
-25	2	Placebo
-25	2	Placebo
-25	2	Placebo
-25	2	Placebo
0	2	Placebo
0	2	Placebo
75	2	Placebo
-25	2	Placebo
25	2	Placebo
0	2	Placebo
0	2	Placebo
75	2	Placebo
-50	2	Placebo
25	2	Placebo
50	2	Placebo
0	2	Placebo
50	2	Placebo
0	2	Placebo
0	2	Placebo
-50	2	Placebo
0	2	Placebo
-50	2	Placebo
-50	2	Placebo
-25	2	Placebo
-50	2	Placebo
0	2	Placebo
-25	2	Placebo
0	2	Placebo
-50	2	Placebo
-50	2	Placebo
-50	2	Placebo
0	2	Placebo
50	2	Placebo
0	2	Placebo
-50	2	Placebo
-50	2	Placebo
-50	2	Placebo
0	2	Nicotinamide
0	2	Nicotinamide
0	2	Nicotinamide
0	2	Nicotinamide
0	2	Nicotinamide
25	2	Nicotinamide
0	2	Nicotinamide
0	2	Nicotinamide
0	2	Nicotinamide
0	2	Nicotinamide
0	2	Nicotinamide
50	2	Nicotinamide
0	2	Nicotinamide
0	2	Nicotinamide
100	2	Nicotinamide
25	2	Nicotinamide
25	2	Nicotinamide
100	2	Nicotinamide
0	2	Nicotinamide
0	2	Nicotinamide
0	2	Nicotinamide
0	2	Nicotinamide
0	2	Nicotinamide
0	2	Nicotinamide
0	2	Nicotinamide
25	2	Nicotinamide
0	2	Nicotinamide
0	2	Nicotinamide
0	2	Nicotinamide
75	2	Nicotinamide
75	2	Nicotinamide
0	2	Nicotinamide
0	2	Nicotinamide
0	2	Nicotinamide
50	2	Nicotinamide
100	2	Nicotinamide
0	2	Nicotinamide
0	2	Nicotinamide
0	2	Nicotinamide
25	2	Nicotinamide
50	2	Nicotinamide
0	2	Nicotinamide
0	2	Nicotinamide
25	2	Nicotinamide
0	2	Nicotinamide
0	2	Nicotinamide
0	2	Nicotinamide
0	2	Nicotinamide
75	2	Nicotinamide
0	2	Nicotinamide
100	2	Nicotinamide
0	2	Nicotinamide
0	2	Nicotinamide
0	2	Nicotinamide
0	2	Nicotinamide
0	2	Nicotinamide
0	2	Nicotinamide
0	2	Nicotinamide
100	2	Nicotinamide
0	2	Nicotinamide
0	2	Nicotinamide
25	2	Nicotinamide
0	2	Nicotinamide
0	2	Nicotinamide
0	2	Nicotinamide
0	2	Nicotinamide
0	2	Nicotinamide
0	2	Nicotinamide
50	2	Nicotinamide
0	2	Nicotinamide
25	2	Nicotinamide
0	2	Nicotinamide
100	2	Nicotinamide
25	2	Nicotinamide
100	2	Nicotinamide
0	2	Nicotinamide
75	2	Nicotinamide
25	2	Nicotinamide
0	2	Nicotinamide
0	2	Nicotinamide
0	2	Nicotinamide
100	2	Nicotinamide
100	2	Nicotinamide
0	2	Nicotinamide
0	2	Nicotinamide
0	2	Nicotinamide
0	2	Nicotinamide
0	2	Nicotinamide
0	2	Nicotinamide
-25	2	Nicotinamide
50	2	Nicotinamide
50	2	Nicotinamide
-25	2	Nicotinamide
0	2	Nicotinamide
75	2	Nicotinamide
75	2	Nicotinamide
-25	2	Nicotinamide
0	2	Nicotinamide
75	2	Nicotinamide
0	2	Nicotinamide
-25	2	Nicotinamide
-25	2	Nicotinamide
-25	2	Nicotinamide
-25	2	Nicotinamide
0	2	Nicotinamide
0	2	Nicotinamide
50	2	Nicotinamide
-25	2	Nicotinamide
0	2	Nicotinamide
50	2	Nicotinamide
-50	2	Nicotinamide
0	2	Nicotinamide
0	2	Nicotinamide
50	2	Nicotinamide
50	2	Nicotinamide
-50	2	Nicotinamide
0	2	Nicotinamide
0	2	Nicotinamide
0	2	Nicotinamide
25	2	Nicotinamide
-50	2	Nicotinamide
-25	2	Nicotinamide
25	2	Nicotinamide
0	4	Placebo
0	4	Placebo
100	4	Placebo
100	4	Placebo
0	4	Placebo
0	4	Placebo
0	4	Placebo
0	4	Placebo
0	4	Placebo
100	4	Placebo
0	4	Placebo
0	4	Placebo
0	4	Placebo
50	4	Placebo
0	4	Placebo
0	4	Placebo
0	4	Placebo
100	4	Placebo
0	4	Placebo
0	4	Placebo
0	4	Placebo
0	4	Placebo
25	4	Placebo
0	4	Placebo
100	4	Placebo
0	4	Placebo
100	4	Placebo
0	4	Placebo
0	4	Placebo
75	4	Placebo
0	4	Placebo
75	4	Placebo
100	4	Placebo
100	4	Placebo
100	4	Placebo
0	4	Placebo
0	4	Placebo
0	4	Placebo
25	4	Placebo
75	4	Placebo
0	4	Placebo
0	4	Placebo
100	4	Placebo
0	4	Placebo
0	4	Placebo
75	4	Placebo
100	4	Placebo
50	4	Placebo
100	4	Placebo
0	4	Placebo
0	4	Placebo
100	4	Placebo
0	4	Placebo
100	4	Placebo
100	4	Placebo
0	4	Placebo
50	4	Placebo
0	4	Placebo
0	4	Placebo
0	4	Placebo
100	4	Placebo
100	4	Placebo
0	4	Placebo
0	4	Placebo
75	4	Placebo
0	4	Placebo
50	4	Placebo
50	4	Placebo
0	4	Placebo
50	4	Placebo
100	4	Placebo
100	4	Placebo
100	4	Placebo
0	4	Placebo
50	4	Placebo
0	4	Placebo
75	4	Placebo
0	4	Placebo
25	4	Placebo
75	4	Placebo
75	4	Placebo
-25	4	Placebo
50	4	Placebo
-25	4	Placebo
-25	4	Placebo
25	4	Placebo
-25	4	Placebo
75	4	Placebo
0	4	Placebo
75	4	Placebo
-25	4	Placebo
75	4	Placebo
0	4	Placebo
-25	4	Placebo
75	4	Placebo
25	4	Placebo
25	4	Placebo
50	4	Placebo
25	4	Placebo
50	4	Placebo
50	4	Placebo
0	4	Placebo
-50	4	Placebo
0	4	Placebo
-50	4	Placebo
-50	4	Placebo
0	4	Placebo
-50	4	Placebo
50	4	Placebo
-50	4	Placebo
0	4	Placebo
-50	4	Placebo
-50	4	Placebo
50	4	Placebo
50	4	Placebo
50	4	Placebo
0	4	Placebo
-50	4	Placebo
0	4	Placebo
-50	4	Placebo
0	4	Nicotinamide
0	4	Nicotinamide
0	4	Nicotinamide
25	4	Nicotinamide
50	4	Nicotinamide
75	4	Nicotinamide
0	4	Nicotinamide
0	4	Nicotinamide
0	4	Nicotinamide
0	4	Nicotinamide
0	4	Nicotinamide
25	4	Nicotinamide
100	4	Nicotinamide
0	4	Nicotinamide
100	4	Nicotinamide
75	4	Nicotinamide
0	4	Nicotinamide
100	4	Nicotinamide
0	4	Nicotinamide
50	4	Nicotinamide
33.3333	4	Nicotinamide
0	4	Nicotinamide
0	4	Nicotinamide
0	4	Nicotinamide
0	4	Nicotinamide
100	4	Nicotinamide
0	4	Nicotinamide
0	4	Nicotinamide
50	4	Nicotinamide
100	4	Nicotinamide
100	4	Nicotinamide
0	4	Nicotinamide
50	4	Nicotinamide
100	4	Nicotinamide
50	4	Nicotinamide
100	4	Nicotinamide
0	4	Nicotinamide
25	4	Nicotinamide
50	4	Nicotinamide
50	4	Nicotinamide
100	4	Nicotinamide
0	4	Nicotinamide
0	4	Nicotinamide
0	4	Nicotinamide
25	4	Nicotinamide
0	4	Nicotinamide
0	4	Nicotinamide
100	4	Nicotinamide
100	4	Nicotinamide
100	4	Nicotinamide
100	4	Nicotinamide
50	4	Nicotinamide
0	4	Nicotinamide
0	4	Nicotinamide
25	4	Nicotinamide
50	4	Nicotinamide
50	4	Nicotinamide
0	4	Nicotinamide
25	4	Nicotinamide
100	4	Nicotinamide
0	4	Nicotinamide
0	4	Nicotinamide
0	4	Nicotinamide
0	4	Nicotinamide
0	4	Nicotinamide
50	4	Nicotinamide
50	4	Nicotinamide
0	4	Nicotinamide
50	4	Nicotinamide
75	4	Nicotinamide
100	4	Nicotinamide
100	4	Nicotinamide
100	4	Nicotinamide
0	4	Nicotinamide
100	4	Nicotinamide
50	4	Nicotinamide
100	4	Nicotinamide
75	4	Nicotinamide
25	4	Nicotinamide
50	4	Nicotinamide
50	4	Nicotinamide
0	4	Nicotinamide
25	4	Nicotinamide
100	4	Nicotinamide
0	4	Nicotinamide
0	4	Nicotinamide
0	4	Nicotinamide
75	4	Nicotinamide
75	4	Nicotinamide
75	4	Nicotinamide
25	4	Nicotinamide
0	4	Nicotinamide
75	4	Nicotinamide
75	4	Nicotinamide
-25	4	Nicotinamide
0	4	Nicotinamide
75	4	Nicotinamide
0	4	Nicotinamide
50	4	Nicotinamide
-25	4	Nicotinamide
50	4	Nicotinamide
25	4	Nicotinamide
-25	4	Nicotinamide
-25	4	Nicotinamide
25	4	Nicotinamide
-25	4	Nicotinamide
50	4	Nicotinamide
50	4	Nicotinamide
-50	4	Nicotinamide
-25	4	Nicotinamide
25	4	Nicotinamide
50	4	Nicotinamide
0	4	Nicotinamide
50	4	Nicotinamide
50	4	Nicotinamide
0	4	Nicotinamide
-25	4	Nicotinamide
50	4	Nicotinamide
-50	4	Nicotinamide
-25	4	Nicotinamide
50	4	Nicotinamide
100	6	Placebo
25	6	Placebo
100	6	Placebo
100	6	Placebo
50	6	Placebo
100	6	Placebo
0	6	Placebo
25	6	Placebo
100	6	Placebo
100	6	Placebo
0	6	Placebo
50	6	Placebo
50	6	Placebo
100	6	Placebo
0	6	Placebo
0	6	Placebo
0	6	Placebo
100	6	Placebo
0	6	Placebo
0	6	Placebo
100	6	Placebo
75	6	Placebo
50	6	Placebo
0	6	Placebo
100	6	Placebo
50	6	Placebo
100	6	Placebo
0	6	Placebo
100	6	Placebo
75	6	Placebo
0	6	Placebo
0	6	Placebo
100	6	Placebo
100	6	Placebo
100	6	Placebo
25	6	Placebo
0	6	Placebo
0	6	Placebo
25	6	Placebo
100	6	Placebo
0	6	Placebo
25	6	Placebo
100	6	Placebo
50	6	Placebo
25	6	Placebo
100	6	Placebo
100	6	Placebo
100	6	Placebo
100	6	Placebo
100	6	Placebo
100	6	Placebo
0	6	Placebo
100	6	Placebo
100	6	Placebo
0	6	Placebo
75	6	Placebo
0	6	Placebo
25	6	Placebo
75	6	Placebo
100	6	Placebo
100	6	Placebo
100	6	Placebo
0	6	Placebo
100	6	Placebo
75	6	Placebo
75	6	Placebo
75	6	Placebo
0	6	Placebo
75	6	Placebo
25	6	Placebo
100	6	Placebo
100	6	Placebo
0	6	Placebo
100	6	Placebo
100	6	Placebo
75	6	Placebo
50	6	Placebo
25	6	Placebo
75	6	Placebo
75	6	Placebo
25	6	Placebo
50	6	Placebo
75	6	Placebo
25	6	Placebo
75	6	Placebo
-25	6	Placebo
75	6	Placebo
0	6	Placebo
75	6	Placebo
-25	6	Placebo
75	6	Placebo
0	6	Placebo
-25	6	Placebo
75	6	Placebo
25	6	Placebo
25	6	Placebo
50	6	Placebo
50	6	Placebo
50	6	Placebo
50	6	Placebo
25	6	Placebo
-25	6	Placebo
0	6	Placebo
-25	6	Placebo
-50	6	Placebo
50	6	Placebo
50	6	Placebo
50	6	Placebo
50	6	Placebo
0	6	Placebo
-25	6	Placebo
-25	6	Placebo
50	6	Placebo
25	6	Placebo
50	6	Placebo
50	6	Placebo
0	6	Placebo
25	6	Placebo
50	6	Placebo
0	6	Nicotinamide
0	6	Nicotinamide
25	6	Nicotinamide
25	6	Nicotinamide
75	6	Nicotinamide
50	6	Nicotinamide
50	6	Nicotinamide
0	6	Nicotinamide
100	6	Nicotinamide
0	6	Nicotinamide
100	6	Nicotinamide
50	6	Nicotinamide
100	6	Nicotinamide
0	6	Nicotinamide
75	6	Nicotinamide
100	6	Nicotinamide
100	6	Nicotinamide
100	6	Nicotinamide
100	6	Nicotinamide
0	6	Nicotinamide
50	6	Nicotinamide
0	6	Nicotinamide
50	6	Nicotinamide
50	6	Nicotinamide
0	6	Nicotinamide
100	6	Nicotinamide
0	6	Nicotinamide
0	6	Nicotinamide
100	6	Nicotinamide
100	6	Nicotinamide
75	6	Nicotinamide
0	6	Nicotinamide
75	6	Nicotinamide
100	6	Nicotinamide
50	6	Nicotinamide
100	6	Nicotinamide
25	6	Nicotinamide
25	6	Nicotinamide
25	6	Nicotinamide
50	6	Nicotinamide
0	6	Nicotinamide
0	6	Nicotinamide
25	6	Nicotinamide
100	6	Nicotinamide
50	6	Nicotinamide
100	6	Nicotinamide
0	6	Nicotinamide
100	6	Nicotinamide
100	6	Nicotinamide
100	6	Nicotinamide
25	6	Nicotinamide
75	6	Nicotinamide
100	6	Nicotinamide
25	6	Nicotinamide
100	6	Nicotinamide
75	6	Nicotinamide
75	6	Nicotinamide
100	6	Nicotinamide
75	6	Nicotinamide
100	6	Nicotinamide
25	6	Nicotinamide
75	6	Nicotinamide
100	6	Nicotinamide
0	6	Nicotinamide
0	6	Nicotinamide
100	6	Nicotinamide
75	6	Nicotinamide
0	6	Nicotinamide
25	6	Nicotinamide
100	6	Nicotinamide
100	6	Nicotinamide
100	6	Nicotinamide
100	6	Nicotinamide
0	6	Nicotinamide
100	6	Nicotinamide
50	6	Nicotinamide
100	6	Nicotinamide
75	6	Nicotinamide
0	6	Nicotinamide
100	6	Nicotinamide
100	6	Nicotinamide
100	6	Nicotinamide
0	6	Nicotinamide
100	6	Nicotinamide
0	6	Nicotinamide
75	6	Nicotinamide
0	6	Nicotinamide
75	6	Nicotinamide
75	6	Nicotinamide
75	6	Nicotinamide
25	6	Nicotinamide
75	6	Nicotinamide
75	6	Nicotinamide
75	6	Nicotinamide
-25	6	Nicotinamide
0	6	Nicotinamide
75	6	Nicotinamide
50	6	Nicotinamide
0	6	Nicotinamide
-25	6	Nicotinamide
75	6	Nicotinamide
25	6	Nicotinamide
75	6	Nicotinamide
-50	6	Nicotinamide
25	6	Nicotinamide
-25	6	Nicotinamide
50	6	Nicotinamide
50	6	Nicotinamide
50	6	Nicotinamide
50	6	Nicotinamide
-25	6	Nicotinamide
50	6	Nicotinamide
25	6	Nicotinamide
50	6	Nicotinamide
50	6	Nicotinamide
50	6	Nicotinamide
50	6	Nicotinamide
25	6	Nicotinamide
-25	6	Nicotinamide
-25	6	Nicotinamide
50	6	Nicotinamide

## Sheet: Ext. Data Fig. 4b
Difference in physical role functioning (SF-36)	Week	Intervention
0	0	Placebo
0	0	Placebo
0	0	Placebo
0	0	Placebo
0	0	Placebo
0	0	Placebo
0	0	Placebo
0	0	Placebo
0	0	Placebo
0	0	Placebo
0	0	Placebo
0	0	Placebo
0	0	Placebo
0	0	Placebo
0	0	Placebo
0	0	Placebo
0	0	Placebo
0	0	Placebo
0	0	Placebo
0	0	Placebo
0	0	Placebo
0	0	Placebo
0	0	Placebo
0	0	Placebo
0	0	Placebo
0	0	Placebo
0	0	Placebo
0	0	Placebo
0	0	Placebo
0	0	Placebo
0	0	Placebo
0	0	Placebo
0	0	Placebo
0	0	Placebo
0	0	Placebo
0	0	Placebo
0	0	Placebo
0	0	Placebo
0	0	Placebo
0	0	Placebo
0	0	Placebo
0	0	Placebo
0	0	Placebo
0	0	Placebo
0	0	Placebo
0	0	Placebo
0	0	Placebo
0	0	Placebo
0	0	Placebo
0	0	Placebo
0	0	Placebo
0	0	Placebo
0	0	Placebo
0	0	Placebo
0	0	Placebo
0	0	Placebo
0	0	Placebo
0	0	Placebo
0	0	Placebo
0	0	Placebo
0	0	Placebo
0	0	Placebo
0	0	Placebo
0	0	Placebo
0	0	Placebo
0	0	Placebo
0	0	Placebo
0	0	Placebo
0	0	Placebo
0	0	Placebo
0	0	Placebo
0	0	Placebo
0	0	Placebo
0	0	Placebo
0	0	Placebo
0	0	Placebo
0	0	Placebo
0	0	Placebo
0	0	Placebo
0	0	Placebo
0	0	Placebo
0	0	Placebo
0	0	Placebo
0	0	Placebo
0	0	Placebo
0	0	Placebo
0	0	Placebo
0	0	Placebo
0	0	Placebo
0	0	Placebo
0	0	Placebo
0	0	Placebo
0	0	Placebo
0	0	Placebo
0	0	Placebo
0	0	Placebo
0	0	Placebo
0	0	Placebo
0	0	Placebo
0	0	Placebo
0	0	Placebo
0	0	Placebo
0	0	Placebo
0	0	Placebo
0	0	Placebo
0	0	Placebo
0	0	Placebo
0	0	Placebo
0	0	Placebo
0	0	Placebo
0	0	Placebo
0	0	Placebo
0	0	Placebo
0	0	Placebo
0	0	Placebo
0	0	Placebo
0	0	Placebo
0	0	Placebo
0	0	Placebo
0	0	Placebo
0	0	Placebo
0	0	Placebo
0	0	Placebo
0	0	Placebo
0	0	Placebo
0	0	Placebo
0	0	Placebo
0	0	Placebo
0	0	Placebo
0	0	Placebo
0	0	Placebo
0	0	Placebo
0	0	Placebo
0	0	Placebo
0	0	Placebo
0	0	Placebo
0	0	Placebo
0	0	Placebo
0	0	Placebo
0	0	Placebo
0	0	Placebo
0	0	Placebo
0	0	Placebo
0	0	Placebo
0	0	Placebo
0	0	Placebo
0	0	Placebo
0	0	Placebo
0	0	Placebo
0	0	Placebo
0	0	Placebo
0	0	Placebo
0	0	Placebo
0	0	Placebo
0	0	Placebo
0	0	Placebo
0	0	Placebo
0	0	Placebo
0	0	Placebo
0	0	Placebo
0	0	Placebo
0	0	Placebo
0	0	Placebo
0	0	Placebo
0	0	Placebo
0	0	Placebo
0	0	Placebo
0	0	Placebo
0	0	Placebo
0	0	Placebo
0	0	Placebo
0	0	Placebo
0	0	Placebo
0	0	Placebo
0	0	Placebo
0	0	Placebo
0	0	Placebo
0	0	Placebo
0	0	Placebo
0	0	Placebo
0	0	Placebo
0	0	Placebo
0	0	Placebo
0	0	Placebo
0	0	Placebo
0	0	Placebo
0	0	Placebo
0	0	Placebo
0	0	Placebo
0	0	Placebo
0	0	Placebo
0	0	Placebo
0	0	Placebo
0	0	Placebo
0	0	Placebo
0	0	Placebo
0	0	Placebo
0	0	Placebo
0	0	Placebo
0	0	Placebo
0	0	Placebo
0	0	Placebo
0	0	Placebo
0	0	Placebo
0	0	Placebo
0	0	Placebo
0	0	Placebo
0	0	Placebo
0	0	Placebo
0	0	Nicotinamide
0	0	Nicotinamide
0	0	Nicotinamide
0	0	Nicotinamide
0	0	Nicotinamide
0	0	Nicotinamide
0	0	Nicotinamide
0	0	Nicotinamide
0	0	Nicotinamide
0	0	Nicotinamide
0	0	Nicotinamide
0	0	Nicotinamide
0	0	Nicotinamide
0	0	Nicotinamide
0	0	Nicotinamide
0	0	Nicotinamide
0	0	Nicotinamide
0	0	Nicotinamide
0	0	Nicotinamide
0	0	Nicotinamide
0	0	Nicotinamide
0	0	Nicotinamide
0	0	Nicotinamide
0	0	Nicotinamide
0	0	Nicotinamide
0	0	Nicotinamide
0	0	Nicotinamide
0	0	Nicotinamide
0	0	Nicotinamide
0	0	Nicotinamide
0	0	Nicotinamide
0	0	Nicotinamide
0	0	Nicotinamide
0	0	Nicotinamide
0	0	Nicotinamide
0	0	Nicotinamide
0	0	Nicotinamide
0	0	Nicotinamide
0	0	Nicotinamide
0	0	Nicotinamide
0	0	Nicotinamide
0	0	Nicotinamide
0	0	Nicotinamide
0	0	Nicotinamide
0	0	Nicotinamide
0	0	Nicotinamide
0	0	Nicotinamide
0	0	Nicotinamide
0	0	Nicotinamide
0	0	Nicotinamide
0	0	Nicotinamide
0	0	Nicotinamide
0	0	Nicotinamide
0	0	Nicotinamide
0	0	Nicotinamide
0	0	Nicotinamide
0	0	Nicotinamide
0	0	Nicotinamide
0	0	Nicotinamide
0	0	Nicotinamide
0	0	Nicotinamide
0	0	Nicotinamide
0	0	Nicotinamide
0	0	Nicotinamide
0	0	Nicotinamide
0	0	Nicotinamide
0	0	Nicotinamide
0	0	Nicotinamide
0	0	Nicotinamide
0	0	Nicotinamide
0	0	Nicotinamide
0	0	Nicotinamide
0	0	Nicotinamide
0	0	Nicotinamide
0	0	Nicotinamide
0	0	Nicotinamide
0	0	Nicotinamide
0	0	Nicotinamide
0	0	Nicotinamide
0	0	Nicotinamide
0	0	Nicotinamide
0	0	Nicotinamide
0	0	Nicotinamide
0	0	Nicotinamide
0	0	Nicotinamide
0	0	Nicotinamide
0	0	Nicotinamide
0	0	Nicotinamide
0	0	Nicotinamide
0	0	Nicotinamide
0	0	Nicotinamide
0	0	Nicotinamide
0	0	Nicotinamide
0	0	Nicotinamide
0	0	Nicotinamide
0	0	Nicotinamide
0	0	Nicotinamide
0	0	Nicotinamide
0	0	Nicotinamide
0	0	Nicotinamide
0	0	Nicotinamide
0	0	Nicotinamide
0	0	Nicotinamide
0	0	Nicotinamide
0	0	Nicotinamide
0	0	Nicotinamide
0	0	Nicotinamide
0	0	Nicotinamide
0	0	Nicotinamide
0	0	Nicotinamide
0	0	Nicotinamide
0	0	Nicotinamide
0	0	Nicotinamide
0	0	Nicotinamide
0	0	Nicotinamide
0	0	Nicotinamide
0	0	Nicotinamide
0	0	Nicotinamide
0	0	Nicotinamide
0	0	Nicotinamide
0	0	Nicotinamide
0	0	Nicotinamide
0	0	Nicotinamide
0	0	Nicotinamide
0	0	Nicotinamide
0	0	Nicotinamide
0	0	Nicotinamide
0	0	Nicotinamide
0	0	Nicotinamide
0	0	Nicotinamide
0	0	Nicotinamide
0	0	Nicotinamide
0	0	Nicotinamide
0	0	Nicotinamide
0	0	Nicotinamide
0	0	Nicotinamide
0	0	Nicotinamide
0	0	Nicotinamide
0	0	Nicotinamide
0	0	Nicotinamide
0	0	Nicotinamide
0	0	Nicotinamide
0	0	Nicotinamide
0	0	Nicotinamide
0	0	Nicotinamide
0	0	Nicotinamide
0	0	Nicotinamide
0	0	Nicotinamide
0	0	Nicotinamide
0	0	Nicotinamide
0	0	Nicotinamide
0	0	Nicotinamide
0	0	Nicotinamide
0	0	Nicotinamide
0	0	Nicotinamide
0	0	Nicotinamide
0	0	Nicotinamide
0	0	Nicotinamide
0	0	Nicotinamide
0	0	Nicotinamide
0	0	Nicotinamide
0	0	Nicotinamide
0	0	Nicotinamide
0	0	Nicotinamide
0	0	Nicotinamide
0	0	Nicotinamide
0	0	Nicotinamide
0	0	Nicotinamide
0	0	Nicotinamide
0	0	Nicotinamide
0	0	Nicotinamide
0	0	Nicotinamide
0	0	Nicotinamide
0	0	Nicotinamide
0	0	Nicotinamide
0	0	Nicotinamide
0	0	Nicotinamide
0	0	Nicotinamide
0	0	Nicotinamide
0	0	Nicotinamide
0	0	Nicotinamide
0	0	Nicotinamide
0	0	Nicotinamide
0	0	Nicotinamide
0	0	Nicotinamide
0	0	Nicotinamide
0	0	Nicotinamide
0	0	Nicotinamide
0	0	Nicotinamide
0	0	Nicotinamide
0	0	Nicotinamide
0	0	Nicotinamide
0	0	Nicotinamide
0	0	Nicotinamide
0	0	Nicotinamide
0	0	Nicotinamide
0	0	Nicotinamide
0	0	Nicotinamide
0	0	Nicotinamide
0	0	Nicotinamide
0	0	Nicotinamide
0	0	Nicotinamide
0	0	Nicotinamide
0	0	Nicotinamide
0	0	Nicotinamide
0	0	Nicotinamide
0	0	Nicotinamide
0	2	Placebo
0	2	Placebo
0	2	Placebo
25	2	Placebo
0	2	Placebo
0	2	Placebo
25	2	Placebo
0	2	Placebo
0	2	Placebo
0	2	Placebo
0	2	Placebo
0	2	Placebo
0	2	Placebo
25	2	Placebo
0	2	Placebo
0	2	Placebo
0	2	Placebo
0	2	Placebo
0	2	Placebo
100	2	Placebo
0	2	Placebo
0	2	Placebo
0	2	Placebo
50	2	Placebo
50	2	Placebo
25	2	Placebo
0	2	Placebo
0	2	Placebo
0	2	Placebo
0	2	Placebo
0	2	Placebo
50	2	Placebo
0	2	Placebo
0	2	Placebo
0	2	Placebo
0	2	Placebo
0	2	Placebo
0	2	Placebo
0	2	Placebo
0	2	Placebo
25	2	Placebo
0	2	Placebo
0	2	Placebo
0	2	Placebo
0	2	Placebo
0	2	Placebo
100	2	Placebo
0	2	Placebo
0	2	Placebo
0	2	Placebo
25	2	Placebo
0	2	Placebo
0	2	Placebo
100	2	Placebo
0	2	Placebo
0	2	Placebo
0	2	Placebo
0	2	Placebo
0	2	Placebo
0	2	Placebo
0	2	Placebo
0	2	Placebo
0	2	Placebo
0	2	Placebo
0	2	Placebo
0	2	Placebo
0	2	Placebo
0	2	Placebo
25	2	Placebo
25	2	Placebo
0	2	Placebo
0	2	Placebo
25	2	Placebo
0	2	Placebo
0	2	Placebo
50	2	Placebo
0	2	Placebo
100	2	Placebo
0	2	Placebo
0	2	Placebo
0	2	Placebo
0	2	Placebo
0	2	Placebo
0	2	Placebo
0	2	Placebo
0	2	Placebo
0	2	Placebo
75	2	Placebo
0	2	Placebo
0	2	Placebo
0	2	Placebo
50	2	Placebo
0	2	Placebo
0	2	Placebo
0	2	Placebo
0	2	Placebo
0	2	Placebo
0	2	Placebo
0	2	Placebo
0	2	Placebo
50	2	Placebo
0	2	Placebo
0	2	Placebo
0	2	Placebo
0	2	Placebo
0	2	Placebo
0	2	Placebo
0	2	Placebo
0	2	Placebo
0	2	Placebo
25	2	Placebo
0	2	Placebo
0	2	Placebo
0	2	Placebo
0	2	Placebo
0	2	Placebo
0	2	Placebo
0	2	Placebo
50	2	Placebo
0	2	Placebo
50	2	Placebo
100	2	Placebo
0	2	Placebo
0	2	Placebo
0	2	Placebo
0	2	Placebo
0	2	Placebo
25	2	Placebo
0	2	Placebo
0	2	Placebo
0	2	Placebo
0	2	Placebo
0	2	Placebo
25	2	Placebo
75	2	Placebo
-25	2	Placebo
0	2	Placebo
-25	2	Placebo
25	2	Placebo
50	2	Placebo
-25	2	Placebo
0	2	Placebo
-25	2	Placebo
25	2	Placebo
-25	2	Placebo
-25	2	Placebo
-25	2	Placebo
-25	2	Placebo
-25	2	Placebo
-25	2	Placebo
50	2	Placebo
0	2	Placebo
-25	2	Placebo
-25	2	Placebo
0	2	Placebo
0	2	Placebo
75	2	Placebo
0	2	Placebo
-25	2	Placebo
25	2	Placebo
-25	2	Placebo
-25	2	Placebo
0	2	Placebo
0	2	Placebo
-25	2	Placebo
0	2	Placebo
50	2	Placebo
50	2	Placebo
0	2	Placebo
75	2	Placebo
25	2	Placebo
0	2	Placebo
-50	2	Placebo
-50	2	Placebo
25	2	Placebo
50	2	Placebo
50	2	Placebo
0	2	Placebo
50	2	Placebo
0	2	Placebo
0	2	Placebo
-50	2	Placebo
50	2	Placebo
0	2	Placebo
-50	2	Placebo
-50	2	Placebo
50	2	Placebo
-25	2	Placebo
-25	2	Placebo
-50	2	Placebo
0	2	Placebo
0	2	Placebo
0	2	Placebo
-25	2	Placebo
50	2	Placebo
0	2	Placebo
0	2	Placebo
-50	2	Placebo
0	2	Placebo
-50	2	Placebo
-50	2	Placebo
0	2	Placebo
50	2	Placebo
0	2	Placebo
0	2	Placebo
0	2	Placebo
-50	2	Placebo
-50	2	Placebo
-50	2	Placebo
0	2	Nicotinamide
0	2	Nicotinamide
0	2	Nicotinamide
0	2	Nicotinamide
0	2	Nicotinamide
0	2	Nicotinamide
25	2	Nicotinamide
0	2	Nicotinamide
0	2	Nicotinamide
0	2	Nicotinamide
0	2	Nicotinamide
100	2	Nicotinamide
0	2	Nicotinamide
0	2	Nicotinamide
25	2	Nicotinamide
0	2	Nicotinamide
0	2	Nicotinamide
50	2	Nicotinamide
0	2	Nicotinamide
0	2	Nicotinamide
0	2	Nicotinamide
50	2	Nicotinamide
0	2	Nicotinamide
0	2	Nicotinamide
0	2	Nicotinamide
0	2	Nicotinamide
0	2	Nicotinamide
0	2	Nicotinamide
100	2	Nicotinamide
0	2	Nicotinamide
0	2	Nicotinamide
25	2	Nicotinamide
25	2	Nicotinamide
100	2	Nicotinamide
0	2	Nicotinamide
0	2	Nicotinamide
100	2	Nicotinamide
0	2	Nicotinamide
0	2	Nicotinamide
100	2	Nicotinamide
0	2	Nicotinamide
0	2	Nicotinamide
0	2	Nicotinamide
0	2	Nicotinamide
0	2	Nicotinamide
0	2	Nicotinamide
0	2	Nicotinamide
0	2	Nicotinamide
0	2	Nicotinamide
0	2	Nicotinamide
0	2	Nicotinamide
25	2	Nicotinamide
50	2	Nicotinamide
25	2	Nicotinamide
0	2	Nicotinamide
0	2	Nicotinamide
0	2	Nicotinamide
0	2	Nicotinamide
75	2	Nicotinamide
75	2	Nicotinamide
0	2	Nicotinamide
0	2	Nicotinamide
0	2	Nicotinamide
0	2	Nicotinamide
0	2	Nicotinamide
0	2	Nicotinamide
50	2	Nicotinamide
0	2	Nicotinamide
0	2	Nicotinamide
100	2	Nicotinamide
0	2	Nicotinamide
0	2	Nicotinamide
0	2	Nicotinamide
50	2	Nicotinamide
25	2	Nicotinamide
50	2	Nicotinamide
0	2	Nicotinamide
0	2	Nicotinamide
25	2	Nicotinamide
0	2	Nicotinamide
0	2	Nicotinamide
0	2	Nicotinamide
0	2	Nicotinamide
0	2	Nicotinamide
75	2	Nicotinamide
0	2	Nicotinamide
0	2	Nicotinamide
0	2	Nicotinamide
100	2	Nicotinamide
0	2	Nicotinamide
0	2	Nicotinamide
50	2	Nicotinamide
0	2	Nicotinamide
0	2	Nicotinamide
0	2	Nicotinamide
0	2	Nicotinamide
0	2	Nicotinamide
0	2	Nicotinamide
100	2	Nicotinamide
100	2	Nicotinamide
0	2	Nicotinamide
0	2	Nicotinamide
0	2	Nicotinamide
25	2	Nicotinamide
0	2	Nicotinamide
0	2	Nicotinamide
0	2	Nicotinamide
0	2	Nicotinamide
0	2	Nicotinamide
0	2	Nicotinamide
0	2	Nicotinamide
0	2	Nicotinamide
50	2	Nicotinamide
0	2	Nicotinamide
25	2	Nicotinamide
0	2	Nicotinamide
100	2	Nicotinamide
25	2	Nicotinamide
100	2	Nicotinamide
0	2	Nicotinamide
0	2	Nicotinamide
75	2	Nicotinamide
0	2	Nicotinamide
0	2	Nicotinamide
25	2	Nicotinamide
0	2	Nicotinamide
25	2	Nicotinamide
0	2	Nicotinamide
0	2	Nicotinamide
100	2	Nicotinamide
100	2	Nicotinamide
0	2	Nicotinamide
0	2	Nicotinamide
0	2	Nicotinamide
0	2	Nicotinamide
0	2	Nicotinamide
0	2	Nicotinamide
0	2	Nicotinamide
100	2	Nicotinamide
0	2	Nicotinamide
0	2	Nicotinamide
25	2	Nicotinamide
0	2	Nicotinamide
100	2	Nicotinamide
100	2	Nicotinamide
0	2	Nicotinamide
-25	2	Nicotinamide
50	2	Nicotinamide
50	2	Nicotinamide
0	2	Nicotinamide
-25	2	Nicotinamide
0	2	Nicotinamide
75	2	Nicotinamide
25	2	Nicotinamide
0	2	Nicotinamide
75	2	Nicotinamide
25	2	Nicotinamide
75	2	Nicotinamide
75	2	Nicotinamide
0	2	Nicotinamide
-25	2	Nicotinamide
-25	2	Nicotinamide
0	2	Nicotinamide
0	2	Nicotinamide
25	2	Nicotinamide
75	2	Nicotinamide
0	2	Nicotinamide
0	2	Nicotinamide
-25	2	Nicotinamide
-25	2	Nicotinamide
-25	2	Nicotinamide
-25	2	Nicotinamide
-25	2	Nicotinamide
50	2	Nicotinamide
0	2	Nicotinamide
-25	2	Nicotinamide
25	2	Nicotinamide
0	2	Nicotinamide
0	2	Nicotinamide
0	2	Nicotinamide
25	2	Nicotinamide
0	2	Nicotinamide
50	2	Nicotinamide
-25	2	Nicotinamide
-25	2	Nicotinamide
0	2	Nicotinamide
50	2	Nicotinamide
-50	2	Nicotinamide
25	2	Nicotinamide
0	2	Nicotinamide
0	2	Nicotinamide
50	2	Nicotinamide
50	2	Nicotinamide
25	2	Nicotinamide
-50	2	Nicotinamide
0	2	Nicotinamide
0	2	Nicotinamide
0	2	Nicotinamide
25	2	Nicotinamide
0	2	Nicotinamide
50	2	Nicotinamide
0	2	Nicotinamide
-50	2	Nicotinamide
-25	2	Nicotinamide
25	2	Nicotinamide
-50	2	Nicotinamide
0	2	Nicotinamide
0	4	Placebo
0	4	Placebo
0	4	Placebo
50	4	Placebo
0	4	Placebo
100	4	Placebo
100	4	Placebo
0	4	Placebo
0	4	Placebo
0	4	Placebo
0	4	Placebo
75	4	Placebo
0	4	Placebo
100	4	Placebo
0	4	Placebo
0	4	Placebo
0	4	Placebo
0	4	Placebo
0	4	Placebo
100	4	Placebo
100	4	Placebo
0	4	Placebo
0	4	Placebo
100	4	Placebo
50	4	Placebo
0	4	Placebo
0	4	Placebo
75	4	Placebo
0	4	Placebo
100	4	Placebo
0	4	Placebo
0	4	Placebo
0	4	Placebo
0	4	Placebo
0	4	Placebo
0	4	Placebo
0	4	Placebo
0	4	Placebo
25	4	Placebo
0	4	Placebo
50	4	Placebo
100	4	Placebo
0	4	Placebo
100	4	Placebo
0	4	Placebo
0	4	Placebo
75	4	Placebo
0	4	Placebo
0	4	Placebo
75	4	Placebo
100	4	Placebo
0	4	Placebo
100	4	Placebo
100	4	Placebo
0	4	Placebo
0	4	Placebo
0	4	Placebo
0	4	Placebo
0	4	Placebo
25	4	Placebo
0	4	Placebo
75	4	Placebo
0	4	Placebo
0	4	Placebo
0	4	Placebo
100	4	Placebo
0	4	Placebo
0	4	Placebo
0	4	Placebo
75	4	Placebo
25	4	Placebo
0	4	Placebo
25	4	Placebo
100	4	Placebo
0	4	Placebo
75	4	Placebo
50	4	Placebo
100	4	Placebo
100	4	Placebo
0	4	Placebo
0	4	Placebo
0	4	Placebo
100	4	Placebo
0	4	Placebo
0	4	Placebo
0	4	Placebo
100	4	Placebo
100	4	Placebo
0	4	Placebo
50	4	Placebo
0	4	Placebo
50	4	Placebo
100	4	Placebo
0	4	Placebo
0	4	Placebo
0	4	Placebo
0	4	Placebo
100	4	Placebo
0	4	Placebo
100	4	Placebo
100	4	Placebo
100	4	Placebo
25	4	Placebo
100	4	Placebo
0	4	Placebo
100	4	Placebo
0	4	Placebo
75	4	Placebo
0	4	Placebo
0	4	Placebo
100	4	Placebo
50	4	Placebo
75	4	Placebo
50	4	Placebo
25	4	Placebo
25	4	Placebo
75	4	Placebo
0	4	Placebo
0	4	Placebo
50	4	Placebo
0	4	Placebo
100	4	Placebo
100	4	Placebo
100	4	Placebo
100	4	Placebo
50	4	Placebo
0	4	Placebo
0	4	Placebo
50	4	Placebo
0	4	Placebo
0	4	Placebo
0	4	Placebo
75	4	Placebo
0	4	Placebo
0	4	Placebo
50	4	Placebo
0	4	Placebo
25	4	Placebo
75	4	Placebo
25	4	Placebo
75	4	Placebo
-25	4	Placebo
0	4	Placebo
50	4	Placebo
50	4	Placebo
-25	4	Placebo
-25	4	Placebo
-25	4	Placebo
25	4	Placebo
-25	4	Placebo
-25	4	Placebo
75	4	Placebo
75	4	Placebo
0	4	Placebo
-25	4	Placebo
0	4	Placebo
0	4	Placebo
75	4	Placebo
-25	4	Placebo
-25	4	Placebo
75	4	Placebo
-25	4	Placebo
-25	4	Placebo
0	4	Placebo
0	4	Placebo
-25	4	Placebo
75	4	Placebo
75	4	Placebo
75	4	Placebo
-25	4	Placebo
75	4	Placebo
25	4	Placebo
50	4	Placebo
25	4	Placebo
-50	4	Placebo
25	4	Placebo
50	4	Placebo
50	4	Placebo
25	4	Placebo
50	4	Placebo
50	4	Placebo
0	4	Placebo
-50	4	Placebo
50	4	Placebo
0	4	Placebo
-50	4	Placebo
-50	4	Placebo
50	4	Placebo
0	4	Placebo
-50	4	Placebo
-50	4	Placebo
25	4	Placebo
50	4	Placebo
50	4	Placebo
-50	4	Placebo
-50	4	Placebo
0	4	Placebo
0	4	Placebo
-50	4	Placebo
50	4	Placebo
-50	4	Placebo
50	4	Placebo
50	4	Placebo
50	4	Placebo
0	4	Placebo
0	4	Placebo
0	4	Placebo
-50	4	Placebo
0	4	Placebo
-50	4	Placebo
0	4	Nicotinamide
0	4	Nicotinamide
0	4	Nicotinamide
0	4	Nicotinamide
25	4	Nicotinamide
50	4	Nicotinamide
75	4	Nicotinamide
0	4	Nicotinamide
0	4	Nicotinamide
0	4	Nicotinamide
0	4	Nicotinamide
100	4	Nicotinamide
75	4	Nicotinamide
0	4	Nicotinamide
0	4	Nicotinamide
0	4	Nicotinamide
50	4	Nicotinamide
50	4	Nicotinamide
0	4	Nicotinamide
0	4	Nicotinamide
0	4	Nicotinamide
25	4	Nicotinamide
100	4	Nicotinamide
100	4	Nicotinamide
25	4	Nicotinamide
0	4	Nicotinamide
0	4	Nicotinamide
100	4	Nicotinamide
100	4	Nicotinamide
0	4	Nicotinamide
0	4	Nicotinamide
75	4	Nicotinamide
0	4	Nicotinamide
100	4	Nicotinamide
50	4	Nicotinamide
100	4	Nicotinamide
100	4	Nicotinamide
0	4	Nicotinamide
0	4	Nicotinamide
75	4	Nicotinamide
50	4	Nicotinamide
0	4	Nicotinamide
33.3333	4	Nicotinamide
0	4	Nicotinamide
0	4	Nicotinamide
0	4	Nicotinamide
0	4	Nicotinamide
0	4	Nicotinamide
0	4	Nicotinamide
100	4	Nicotinamide
100	4	Nicotinamide
100	4	Nicotinamide
25	4	Nicotinamide
0	4	Nicotinamide
0	4	Nicotinamide
50	4	Nicotinamide
0	4	Nicotinamide
100	4	Nicotinamide
100	4	Nicotinamide
0	4	Nicotinamide
0	4	Nicotinamide
50	4	Nicotinamide
100	4	Nicotinamide
50	4	Nicotinamide
0	4	Nicotinamide
50	4	Nicotinamide
0	4	Nicotinamide
0	4	Nicotinamide
100	4	Nicotinamide
0	4	Nicotinamide
25	4	Nicotinamide
50	4	Nicotinamide
75	4	Nicotinamide
50	4	Nicotinamide
100	4	Nicotinamide
0	4	Nicotinamide
0	4	Nicotinamide
0	4	Nicotinamide
25	4	Nicotinamide
0	4	Nicotinamide
0	4	Nicotinamide
0	4	Nicotinamide
100	4	Nicotinamide
0	4	Nicotinamide
25	4	Nicotinamide
100	4	Nicotinamide
100	4	Nicotinamide
100	4	Nicotinamide
50	4	Nicotinamide
50	4	Nicotinamide
0	4	Nicotinamide
0	4	Nicotinamide
25	4	Nicotinamide
50	4	Nicotinamide
75	4	Nicotinamide
100	4	Nicotinamide
50	4	Nicotinamide
0	4	Nicotinamide
0	4	Nicotinamide
25	4	Nicotinamide
100	4	Nicotinamide
0	4	Nicotinamide
0	4	Nicotinamide
0	4	Nicotinamide
0	4	Nicotinamide
0	4	Nicotinamide
0	4	Nicotinamide
0	4	Nicotinamide
50	4	Nicotinamide
50	4	Nicotinamide
0	4	Nicotinamide
50	4	Nicotinamide
75	4	Nicotinamide
100	4	Nicotinamide
100	4	Nicotinamide
100	4	Nicotinamide
0	4	Nicotinamide
0	4	Nicotinamide
100	4	Nicotinamide
0	4	Nicotinamide
0	4	Nicotinamide
50	4	Nicotinamide
100	4	Nicotinamide
25	4	Nicotinamide
75	4	Nicotinamide
25	4	Nicotinamide
50	4	Nicotinamide
50	4	Nicotinamide
0	4	Nicotinamide
25	4	Nicotinamide
100	4	Nicotinamide
100	4	Nicotinamide
0	4	Nicotinamide
100	4	Nicotinamide
0	4	Nicotinamide
100	4	Nicotinamide
0	4	Nicotinamide
0	4	Nicotinamide
100	4	Nicotinamide
0	4	Nicotinamide
100	4	Nicotinamide
100	4	Nicotinamide
0	4	Nicotinamide
75	4	Nicotinamide
75	4	Nicotinamide
75	4	Nicotinamide
75	4	Nicotinamide
25	4	Nicotinamide
0	4	Nicotinamide
75	4	Nicotinamide
50	4	Nicotinamide
75	4	Nicotinamide
75	4	Nicotinamide
75	4	Nicotinamide
75	4	Nicotinamide
75	4	Nicotinamide
50	4	Nicotinamide
75	4	Nicotinamide
-25	4	Nicotinamide
25	4	Nicotinamide
0	4	Nicotinamide
25	4	Nicotinamide
75	4	Nicotinamide
0	4	Nicotinamide
75	4	Nicotinamide
75	4	Nicotinamide
-25	4	Nicotinamide
50	4	Nicotinamide
-25	4	Nicotinamide
50	4	Nicotinamide
75	4	Nicotinamide
75	4	Nicotinamide
25	4	Nicotinamide
25	4	Nicotinamide
-25	4	Nicotinamide
0	4	Nicotinamide
-25	4	Nicotinamide
50	4	Nicotinamide
-25	4	Nicotinamide
25	4	Nicotinamide
-50	4	Nicotinamide
-25	4	Nicotinamide
50	4	Nicotinamide
50	4	Nicotinamide
-50	4	Nicotinamide
50	4	Nicotinamide
-25	4	Nicotinamide
25	4	Nicotinamide
50	4	Nicotinamide
0	4	Nicotinamide
0	4	Nicotinamide
50	4	Nicotinamide
50	4	Nicotinamide
0	4	Nicotinamide
-25	4	Nicotinamide
50	4	Nicotinamide
50	4	Nicotinamide
50	4	Nicotinamide
0	4	Nicotinamide
-50	4	Nicotinamide
-25	4	Nicotinamide
50	4	Nicotinamide
-50	4	Nicotinamide
0	4	Nicotinamide
75	6	Placebo
100	6	Placebo
25	6	Placebo
0	6	Placebo
100	6	Placebo
100	6	Placebo
100	6	Placebo
50	6	Placebo
100	6	Placebo
0	6	Placebo
25	6	Placebo
100	6	Placebo
100	6	Placebo
100	6	Placebo
0	6	Placebo
0	6	Placebo
0	6	Placebo
50	6	Placebo
100	6	Placebo
100	6	Placebo
100	6	Placebo
100	6	Placebo
50	6	Placebo
100	6	Placebo
100	6	Placebo
0	6	Placebo
0	6	Placebo
75	6	Placebo
0	6	Placebo
100	6	Placebo
100	6	Placebo
0	6	Placebo
0	6	Placebo
0	6	Placebo
100	6	Placebo
50	6	Placebo
100	6	Placebo
75	6	Placebo
50	6	Placebo
0	6	Placebo
50	6	Placebo
100	6	Placebo
50	6	Placebo
100	6	Placebo
0	6	Placebo
100	6	Placebo
75	6	Placebo
0	6	Placebo
100	6	Placebo
0	6	Placebo
100	6	Placebo
100	6	Placebo
100	6	Placebo
100	6	Placebo
25	6	Placebo
75	6	Placebo
0	6	Placebo
0	6	Placebo
0	6	Placebo
25	6	Placebo
0	6	Placebo
100	6	Placebo
0	6	Placebo
50	6	Placebo
25	6	Placebo
100	6	Placebo
50	6	Placebo
0	6	Placebo
25	6	Placebo
100	6	Placebo
0	6	Placebo
0	6	Placebo
100	6	Placebo
100	6	Placebo
0	6	Placebo
100	6	Placebo
100	6	Placebo
100	6	Placebo
100	6	Placebo
100	6	Placebo
75	6	Placebo
100	6	Placebo
25	6	Placebo
0	6	Placebo
50	6	Placebo
100	6	Placebo
100	6	Placebo
0	6	Placebo
75	6	Placebo
0	6	Placebo
75	6	Placebo
100	6	Placebo
0	6	Placebo
25	6	Placebo
0	6	Placebo
75	6	Placebo
100	6	Placebo
100	6	Placebo
100	6	Placebo
100	6	Placebo
75	6	Placebo
0	6	Placebo
100	6	Placebo
100	6	Placebo
100	6	Placebo
0	6	Placebo
100	6	Placebo
0	6	Placebo
75	6	Placebo
100	6	Placebo
75	6	Placebo
50	6	Placebo
75	6	Placebo
25	6	Placebo
100	6	Placebo
100	6	Placebo
0	6	Placebo
0	6	Placebo
75	6	Placebo
0	6	Placebo
25	6	Placebo
100	6	Placebo
100	6	Placebo
100	6	Placebo
0	6	Placebo
0	6	Placebo
0	6	Placebo
100	6	Placebo
0	6	Placebo
0	6	Placebo
100	6	Placebo
75	6	Placebo
100	6	Placebo
25	6	Placebo
75	6	Placebo
50	6	Placebo
25	6	Placebo
75	6	Placebo
75	6	Placebo
75	6	Placebo
25	6	Placebo
0	6	Placebo
50	6	Placebo
50	6	Placebo
75	6	Placebo
75	6	Placebo
25	6	Placebo
75	6	Placebo
-25	6	Placebo
50	6	Placebo
75	6	Placebo
75	6	Placebo
75	6	Placebo
75	6	Placebo
0	6	Placebo
25	6	Placebo
75	6	Placebo
-25	6	Placebo
-25	6	Placebo
75	6	Placebo
75	6	Placebo
-25	6	Placebo
0	6	Placebo
75	6	Placebo
25	6	Placebo
75	6	Placebo
75	6	Placebo
75	6	Placebo
-25	6	Placebo
75	6	Placebo
50	6	Placebo
50	6	Placebo
25	6	Placebo
-50	6	Placebo
25	6	Placebo
25	6	Placebo
50	6	Placebo
50	6	Placebo
50	6	Placebo
50	6	Placebo
25	6	Placebo
-25	6	Placebo
50	6	Placebo
0	6	Placebo
-25	6	Placebo
-50	6	Placebo
50	6	Placebo
50	6	Placebo
25	6	Placebo
50	6	Placebo
50	6	Placebo
50	6	Placebo
50	6	Placebo
50	6	Placebo
50	6	Placebo
0	6	Placebo
25	6	Placebo
-25	6	Placebo
50	6	Placebo
-25	6	Placebo
50	6	Placebo
25	6	Placebo
50	6	Placebo
50	6	Placebo
50	6	Placebo
50	6	Placebo
0	6	Placebo
25	6	Placebo
50	6	Placebo
0	6	Nicotinamide
100	6	Nicotinamide
0	6	Nicotinamide
25	6	Nicotinamide
25	6	Nicotinamide
75	6	Nicotinamide
50	6	Nicotinamide
50	6	Nicotinamide
50	6	Nicotinamide
0	6	Nicotinamide
0	6	Nicotinamide
100	6	Nicotinamide
100	6	Nicotinamide
100	6	Nicotinamide
100	6	Nicotinamide
0	6	Nicotinamide
50	6	Nicotinamide
75	6	Nicotinamide
100	6	Nicotinamide
0	6	Nicotinamide
100	6	Nicotinamide
50	6	Nicotinamide
100	6	Nicotinamide
100	6	Nicotinamide
50	6	Nicotinamide
0	6	Nicotinamide
25	6	Nicotinamide
100	6	Nicotinamide
75	6	Nicotinamide
0	6	Nicotinamide
100	6	Nicotinamide
100	6	Nicotinamide
100	6	Nicotinamide
100	6	Nicotinamide
100	6	Nicotinamide
100	6	Nicotinamide
100	6	Nicotinamide
0	6	Nicotinamide
100	6	Nicotinamide
100	6	Nicotinamide
0	6	Nicotinamide
50	6	Nicotinamide
50	6	Nicotinamide
100	6	Nicotinamide
0	6	Nicotinamide
50	6	Nicotinamide
50	6	Nicotinamide
0	6	Nicotinamide
0	6	Nicotinamide
0	6	Nicotinamide
100	6	Nicotinamide
100	6	Nicotinamide
100	6	Nicotinamide
75	6	Nicotinamide
0	6	Nicotinamide
0	6	Nicotinamide
100	6	Nicotinamide
100	6	Nicotinamide
75	6	Nicotinamide
25	6	Nicotinamide
0	6	Nicotinamide
75	6	Nicotinamide
100	6	Nicotinamide
100	6	Nicotinamide
100	6	Nicotinamide
50	6	Nicotinamide
0	6	Nicotinamide
25	6	Nicotinamide
100	6	Nicotinamide
25	6	Nicotinamide
25	6	Nicotinamide
25	6	Nicotinamide
100	6	Nicotinamide
50	6	Nicotinamide
0	6	Nicotinamide
0	6	Nicotinamide
25	6	Nicotinamide
100	6	Nicotinamide
50	6	Nicotinamide
0	6	Nicotinamide
100	6	Nicotinamide
0	6	Nicotinamide
100	6	Nicotinamide
0	6	Nicotinamide
100	6	Nicotinamide
100	6	Nicotinamide
25	6	Nicotinamide
75	6	Nicotinamide
100	6	Nicotinamide
100	6	Nicotinamide
25	6	Nicotinamide
100	6	Nicotinamide
75	6	Nicotinamide
100	6	Nicotinamide
100	6	Nicotinamide
75	6	Nicotinamide
100	6	Nicotinamide
100	6	Nicotinamide
75	6	Nicotinamide
100	6	Nicotinamide
25	6	Nicotinamide
75	6	Nicotinamide
100	6	Nicotinamide
100	6	Nicotinamide
0	6	Nicotinamide
100	6	Nicotinamide
0	6	Nicotinamide
100	6	Nicotinamide
75	6	Nicotinamide
0	6	Nicotinamide
25	6	Nicotinamide
100	6	Nicotinamide
100	6	Nicotinamide
100	6	Nicotinamide
100	6	Nicotinamide
0	6	Nicotinamide
0	6	Nicotinamide
100	6	Nicotinamide
25	6	Nicotinamide
0	6	Nicotinamide
50	6	Nicotinamide
100	6	Nicotinamide
100	6	Nicotinamide
75	6	Nicotinamide
0	6	Nicotinamide
100	6	Nicotinamide
100	6	Nicotinamide
100	6	Nicotinamide
0	6	Nicotinamide
100	6	Nicotinamide
100	6	Nicotinamide
0	6	Nicotinamide
100	6	Nicotinamide
100	6	Nicotinamide
50	6	Nicotinamide
75	6	Nicotinamide
100	6	Nicotinamide
0	6	Nicotinamide
100	6	Nicotinamide
100	6	Nicotinamide
0	6	Nicotinamide
75	6	Nicotinamide
75	6	Nicotinamide
75	6	Nicotinamide
75	6	Nicotinamide
25	6	Nicotinamide
75	6	Nicotinamide
75	6	Nicotinamide
25	6	Nicotinamide
75	6	Nicotinamide
75	6	Nicotinamide
75	6	Nicotinamide
50	6	Nicotinamide
75	6	Nicotinamide
75	6	Nicotinamide
75	6	Nicotinamide
-25	6	Nicotinamide
0	6	Nicotinamide
0	6	Nicotinamide
75	6	Nicotinamide
75	6	Nicotinamide
50	6	Nicotinamide
75	6	Nicotinamide
75	6	Nicotinamide
25	6	Nicotinamide
0	6	Nicotinamide
-25	6	Nicotinamide
75	6	Nicotinamide
75	6	Nicotinamide
0	6	Nicotinamide
25	6	Nicotinamide
75	6	Nicotinamide
75	6	Nicotinamide
50	6	Nicotinamide
0	6	Nicotinamide
50	6	Nicotinamide
-50	6	Nicotinamide
25	6	Nicotinamide
-50	6	Nicotinamide
-25	6	Nicotinamide
50	6	Nicotinamide
50	6	Nicotinamide
50	6	Nicotinamide
50	6	Nicotinamide
50	6	Nicotinamide
-25	6	Nicotinamide
50	6	Nicotinamide
25	6	Nicotinamide
0	6	Nicotinamide
50	6	Nicotinamide
50	6	Nicotinamide
50	6	Nicotinamide
50	6	Nicotinamide
25	6	Nicotinamide
50	6	Nicotinamide
50	6	Nicotinamide
0	6	Nicotinamide
-25	6	Nicotinamide
-25	6	Nicotinamide
50	6	Nicotinamide
0	6	Nicotinamide
25	6	Nicotinamide
