# Supplementary material for: Nicotinamide modulates gut microbial metabolic potential and accelerates recovery in mild-to-moderate COVID-19
Source: Nat Metab. 2025 May 12;7(6):1136–49. doi: 10.1038/s42255-025-01290-1 (PMC12198012; doi:10.1038/s42255-025-01290-1)
Supplement: Supplementary file 9 — Statistical source data. [file 42255_2025_1290_MOESM9_ESM.xlsx]

## Sheet: Ext. Data Fig. 5a
Difference in performance drop (binary)	Week	Intervention	Age >=60	BMI >=30	Type 2 diabetes	High blood pressure	Stroke	Other cardiovascular diseases	Asthma, COPD, other chronic lung diseases	Smoker
0	2	Nicotinamide	0	0	0	0	0	1	0	0
-1	2	Nicotinamide	0	0	0	0	0	0	0	1
-1	2	Nicotinamide	0	0	0	0	0	0	0	1
0	2	Nicotinamide	0	0	0	1	0	0	0	1
-1	2	Nicotinamide	0	0	0	0	0	0	0	1
-1	2	Nicotinamide	0	1	0	0	0	0	0	0
0	2	Nicotinamide	0	0	0	0	0	0	1	0
-1	2	Nicotinamide	0	1	1	1	0	0	0	0
-1	2	Nicotinamide	0	0	0	0	0	0	0	1
-1	2	Nicotinamide	0	1	0	0	0	0	0	0
0	2	Nicotinamide	1	1	0	1	0	0	0	0
-1	2	Nicotinamide	0	0	0	0	0	0	1	0
0	2	Nicotinamide	0	0	0	0	0	0	1	0
0	2	Nicotinamide	0	0	0	0	0	0	0	1
0	2	Nicotinamide	0	1	0	1	0	0	0	1
-1	2	Nicotinamide	0	0	0	0	0	0	0	1
0	2	Nicotinamide	0	0	0	0	0	0	1	1
-1	2	Nicotinamide	0	0	0	0	0	1	0	0
-1	2	Nicotinamide	0	0	0	0	0	0	1	0
-1	2	Nicotinamide	0	0	0	1	0	0	0	0
-1	2	Nicotinamide	0	0	0	0	0	0	0	1
0	2	Nicotinamide	0	0	0	1	0	0	0	1
-1	2	Nicotinamide	0	0	0	0	0	0	0	1
0	2	Nicotinamide	0	1	0	1	0	0	1	0
0	2	Nicotinamide	1	0	0	0	0	0	0	1
-1	2	Nicotinamide	0	0	0	0	0	0	0	1
0	2	Nicotinamide	0	0	0	0	0	1	0	0
-1	2	Nicotinamide	0	1	0	1	0	0	0	0
-1	2	Nicotinamide	0	1	0	1	0	0	0	1
0	2	Nicotinamide	0	0	0	1	0	0	0	1
-1	2	Nicotinamide	0	1	0	1	0	0	0	1
-1	2	Nicotinamide	0	0	0	0	0	0	0	1
0	2	Nicotinamide	0	0	0	0	0	0	1	1
-1	2	Nicotinamide	0	0	0	0	0	0	0	1
-1	2	Nicotinamide	0	1	0	0	0	0	0	0
-1	2	Nicotinamide	0	0	0	0	0	0	0	1
0	2	Nicotinamide	0	0	0	0	0	0	0	1
0	2	Nicotinamide	0	1	0	0	0	0	0	0
-1	2	Nicotinamide	0	0	0	0	0	0	0	1
-1	2	Nicotinamide	0	0	0	0	0	0	0	1
-1	2	Nicotinamide	0	1	0	1	0	0	0	0
-1	2	Nicotinamide	0	0	0	0	0	0	0	1
0	2	Nicotinamide	0	0	0	0	0	0	0	1
0	2	Nicotinamide	0	0	1	0	0	1	0	1
0	2	Nicotinamide	0	1	0	1	0	0	1	0
-1	2	Nicotinamide	0	0	0	0	0	0	0	1
-1	2	Nicotinamide	0	0	0	0	0	0	1	1
0	2	Nicotinamide	0	1	0	0	0	0	0	0
-1	2	Nicotinamide	1	1	0	0	0	0	1	0
-1	2	Nicotinamide	0	0	0	0	0	0	1	0
-1	2	Nicotinamide	0	0	0	0	0	0	0	1
-1	2	Nicotinamide	0	1	0	0	0	0	0	0
0	2	Nicotinamide	0	1	0	0	0	0	0	1
0	2	Nicotinamide	0	1	0	1	0	0	0	0
-1	2	Nicotinamide	1	0	0	0	0	0	0	1
-1	2	Nicotinamide	0	0	0	0	0	0	0	1
-1	2	Nicotinamide	0	0	0	0	0	0	0	1
-1	2	Nicotinamide	0	1	0	0	0	1	0	1
-1	2	Nicotinamide	0	0	0	0	0	0	0	1
0	2	Nicotinamide	0	0	0	0	0	0	1	1
0	2	Nicotinamide	0	0	0	0	0	0	0	1
-1	2	Nicotinamide	0	1	1	1	0	0	1	0
0	2	Nicotinamide	0	0	0	0	0	1	0	0
0	2	Nicotinamide	0	1	0	0	0	0	0	0
-1	2	Nicotinamide	1	0	0	0	0	0	0	1
0	2	Nicotinamide	0	0	0	0	0	0	0	1
-1	2	Nicotinamide	0	1	0	0	0	0	0	1
-1	2	Nicotinamide	0	0	0	0	0	0	0	0
-1	2	Nicotinamide	0	0	0	0	0	0	0	1
-1	2	Nicotinamide	0	0	0	0	0	0	0	1
0	2	Nicotinamide	0	0	0	0	0	0	0	1
-1	2	Nicotinamide	0	0	0	0	0	0	0	1
-1	2	Nicotinamide	0	0	0	0	0	0	0	1
-1	2	Nicotinamide	0	1	0	0	0	0	0	0
-1	2	Nicotinamide	0	0	0	0	0	0	0	1
0	2	Nicotinamide	0	0	0	0	0	0	0	1
0	2	Nicotinamide	0	1	0	0	0	1	0	0
0	2	Nicotinamide	0	0	0	0	0	1	0	0
-1	2	Nicotinamide	0	0	0	0	0	0	0	1
-1	2	Nicotinamide	0	1	0	0	0	0	0	1
-1	2	Nicotinamide	0	0	0	0	0	1	0	0
-1	2	Nicotinamide	1	0	0	0	0	0	0	0
0	2	Nicotinamide	0	1	0	0	0	1	1	0
0	2	Nicotinamide	0	0	0	0	0	1	0	0
-1	2	Nicotinamide	0	0	1	0	0	0	0	0
0	2	Nicotinamide	0	0	0	0	0	0	0	1
0	2	Nicotinamide	0	0	0	0	0	0	0	1
0	2	Nicotinamide	0	0	0	1	0	0	0	1
0	2	Nicotinamide	0	0	0	0	0	0	0	1
-1	2	Nicotinamide	0	0	0	0	0	0	0	1
-1	2	Nicotinamide	0	0	0	0	0	0	1	1
0	2	Nicotinamide	0	0	0	1	0	0	0	0
0	2	Nicotinamide	0	0	0	0	0	0	0	1
-1	2	Nicotinamide	0	0	0	0	0	0	0	1
-1	2	Nicotinamide	0	0	0	0	0	0	0	1
-1	2	Nicotinamide	0	0	0	0	0	0	1	1
-1	2	Nicotinamide	0	1	0	0	0	0	0	1
-1	2	Nicotinamide	0	0	0	0	0	0	0	1
0	2	Nicotinamide	0	0	0	0	0	1	1	0
0	2	Nicotinamide	0	1	0	0	0	0	0	1
-1	2	Nicotinamide	0	0	0	0	0	0	0	1
-1	2	Nicotinamide	0	1	0	0	0	0	0	0
-1	2	Nicotinamide	1	0	0	0	0	0	0	0
0	2	Nicotinamide	0	1	0	0	0	1	0	0
0	2	Nicotinamide	0	0	0	0	0	0	0	1
0	2	Nicotinamide	0	0	0	0	0	0	0	1
0	2	Nicotinamide	0	0	0	0	0	0	0	1
-1	2	Nicotinamide	0	0	0	0	0	0	1	1
-1	2	Nicotinamide	0	0	0	0	0	0	0	1
-1	2	Nicotinamide	0	0	0	0	0	0	0	1
-1	2	Nicotinamide	0	0	0	0	0	1	0	0
-1	2	Nicotinamide	0	0	0	0	0	0	0	1
-1	2	Nicotinamide	0	0	0	0	0	0	1	1
-1	2	Nicotinamide	0	0	0	1	0	0	0	0
-1	2	Nicotinamide	0	0	0	0	0	0	0	1
0	2	Nicotinamide	0	0	0	0	0	0	0	1
0	2	Nicotinamide	0	1	0	0	0	0	0	0
-1	2	Nicotinamide	0	0	0	0	0	0	0	1
-1	2	Nicotinamide	0	1	0	0	0	0	0	1
0	2	Nicotinamide	0	0	0	0	0	0	0	1
0	2	Nicotinamide	0	1	0	1	0	0	0	1
-1	2	Nicotinamide	0	0	0	0	0	0	0	1
-1	2	Nicotinamide	0	0	0	0	0	0	0	0
-1	2	Nicotinamide	0	0	0	0	0	0	1	0
-1	2	Nicotinamide	0	0	0	0	0	0	0	1
0	2	Nicotinamide	1	0	0	1	0	0	0	1
-1	2	Nicotinamide	0	0	0	0	0	1	1	1
0	2	Nicotinamide	0	1	0	0	0	0	0	0
0	2	Nicotinamide	0	1	0	1	0	0	0	0
-1	2	Nicotinamide	0	1	0	0	0	0	0	1
0	2	Nicotinamide	0	1	0	0	0	0	0	0
0	2	Nicotinamide	0	0	0	0	0	0	1	0
-1	2	Nicotinamide	0	0	0	0	0	0	0	1
0	2	Nicotinamide	0	1	0	0	0	0	0	0
0	2	Nicotinamide	0	0	0	0	0	0	1	0
0	2	Nicotinamide	1	1	0	1	0	0	0	1
-1	2	Nicotinamide	0	0	0	0	0	0	0	1
-1	2	Nicotinamide	0	0	0	0	0	0	0	0
-1	2	Nicotinamide	0	0	0	0	0	0	0	1
-1	2	Nicotinamide	0	0	0	0	0	0	0	1
-1	2	Nicotinamide	0	1	0	0	0	0	0	0
0	2	Nicotinamide	1	0	0	1	0	0	0	0
0	2	Nicotinamide	0	1	0	0	0	0	0	1
0	2	Nicotinamide	1	0	0	0	0	0	0	1
0	2	Nicotinamide	1	0	0	0	0	0	0	0
-1	2	Nicotinamide	0	0	0	1	0	0	0	1
-1	2	Nicotinamide	0	0	0	0	0	0	0	1
-1	2	Nicotinamide	0	0	0	0	0	0	0	1
0	2	Nicotinamide	0	0	0	1	0	0	0	1
0	2	Nicotinamide	0	0	0	0	0	0	0	1
0	2	Nicotinamide	0	1	0	0	0	0	0	0
0	2	Nicotinamide	0	0	0	0	0	1	0	1
-1	2	Nicotinamide	0	0	0	0	0	0	0	1
-1	2	Nicotinamide	0	0	0	0	0	0	0	1
-1	2	Nicotinamide	0	0	0	0	0	0	0	1
-1	2	Nicotinamide	0	0	0	0	0	0	0	1
0	2	Nicotinamide	1	0	0	0	0	1	0	1
0	2	Nicotinamide	0	0	0	1	0	0	1	0
-1	2	Nicotinamide	0	0	0	0	0	0	0	1
-1	2	Nicotinamide	0	1	0	0	0	1	0	1
-1	2	Nicotinamide	0	0	0	0	0	0	0	1
0	2	Nicotinamide	0	0	0	0	0	0	0	1
-1	2	Nicotinamide	0	0	0	0	0	0	0	1
0	2	Nicotinamide	1	0	0	0	0	0	0	0
-1	2	Nicotinamide	1	0	0	0	0	0	0	1
0	2	Nicotinamide	0	0	0	0	0	0	1	0
0	2	Nicotinamide	0	0	0	1	0	0	0	1
-1	2	Nicotinamide	1	0	0	0	0	0	0	0
0	2	Nicotinamide	0	0	0	0	0	0	0	1
-1	2	Nicotinamide	0	0	0	0	0	0	0	1
-1	2	Nicotinamide	0	0	0	0	0	0	0	1
-1	2	Nicotinamide	0	0	0	0	0	0	0	1
-1	2	Nicotinamide	1	1	0	1	0	1	0	1
-1	2	Nicotinamide	0	0	0	0	0	0	0	1
-1	2	Nicotinamide	0	0	0	0	0	0	0	1
0	2	Nicotinamide	0	0	0	1	0	0	1	1
0	2	Nicotinamide	0	0	0	1	0	1	0	1
0	2	Nicotinamide	0	0	0	0	0	0	0	1
0	2	Nicotinamide	0	0	0	1	0	0	0	0
0	2	Nicotinamide	0	0	0	0	0	0	0	1
-1	2	Nicotinamide	0	0	0	0	0	0	0	1
0	2	Nicotinamide	1	0	0	0	0	0	0	1
-1	2	Nicotinamide	0	0	0	0	0	0	0	1
-1	2	Nicotinamide	0	0	0	0	0	0	0	0
0	2	Nicotinamide	0	0	0	0	0	0	1	0
0	2	Nicotinamide	0	0	0	1	0	0	0	0
-1	2	Nicotinamide	0	0	0	0	0	0	1	1
-1	2	Nicotinamide	0	0	0	0	0	0	0	1
-1	2	Nicotinamide	0	0	0	1	0	0	0	0
0	2	Nicotinamide	0	0	0	0	0	0	0	1
-1	2	Nicotinamide	0	0	0	0	0	0	0	1
0	2	Placebo	0	0	0	0	0	0	0	1
0	2	Placebo	0	0	0	0	0	0	0	1
0	2	Placebo	0	1	0	0	0	0	1	1
-1	2	Placebo	0	1	0	0	0	0	0	1
0	2	Placebo	0	1	0	0	0	0	0	0
-1	2	Placebo	0	0	0	0	0	0	0	1
-1	2	Placebo	0	0	0	0	0	0	0	1
-1	2	Placebo	0	0	0	0	0	0	0	1
0	2	Placebo	0	1	0	0	0	0	0	1
0	2	Placebo	0	0	0	0	0	0	0	1
0	2	Placebo	0	1	0	0	0	0	0	1
-1	2	Placebo	1	0	0	0	0	0	0	0
0	2	Placebo	0	0	0	0	0	0	0	1
0	2	Placebo	0	0	0	0	0	0	0	1
0	2	Placebo	0	1	0	0	0	0	1	0
0	2	Placebo	0	0	0	0	0	0	1	1
-1	2	Placebo	0	1	0	0	0	0	0	1
0	2	Placebo	1	0	0	1	0	0	0	1
0	2	Placebo	0	0	0	0	0	0	0	1
-1	2	Placebo	0	1	0	0	0	0	0	1
0	2	Placebo	0	1	0	0	0	0	0	1
0	2	Placebo	0	0	0	0	0	0	0	1
0	2	Placebo	0	1	0	0	0	0	0	1
0	2	Placebo	0	0	0	0	0	0	1	0
0	2	Placebo	0	0	0	0	0	0	0	1
-1	2	Placebo	0	1	0	1	0	0	1	1
-1	2	Placebo	0	1	0	0	0	0	1	0
0	2	Placebo	0	1	1	1	0	0	1	1
0	2	Placebo	0	1	0	0	0	0	1	1
0	2	Placebo	0	1	0	0	0	0	1	1
-1	2	Placebo	0	0	0	0	0	0	0	0
-1	2	Placebo	0	1	0	0	0	0	1	1
0	2	Placebo	0	1	0	0	0	0	0	0
0	2	Placebo	0	0	0	1	0	0	0	1
-1	2	Placebo	0	0	0	1	0	0	0	1
-1	2	Placebo	0	1	0	0	0	0	0	0
-1	2	Placebo	0	0	0	0	0	1	0	0
-1	2	Placebo	0	0	0	1	0	0	0	0
0	2	Placebo	0	0	0	0	0	0	1	0
0	2	Placebo	0	1	0	0	0	0	0	1
-1	2	Placebo	0	0	0	0	0	0	0	1
0	2	Placebo	0	1	0	0	0	0	0	1
-1	2	Placebo	0	0	0	0	0	0	0	0
0	2	Placebo	0	0	0	0	0	0	0	1
0	2	Placebo	0	0	0	0	0	0	0	1
0	2	Placebo	0	0	0	0	0	0	1	1
-1	2	Placebo	0	0	0	0	0	0	1	0
0	2	Placebo	0	0	0	0	0	0	1	0
-1	2	Placebo	0	0	0	0	0	0	1	0
0	2	Placebo	0	0	0	0	0	0	0	1
-1	2	Placebo	0	0	0	1	0	0	1	0
0	2	Placebo	0	0	0	0	0	0	0	1
0	2	Placebo	0	0	0	1	0	0	0	0
0	2	Placebo	0	0	0	0	0	0	0	1
0	2	Placebo	1	0	1	1	0	1	1	1
0	2	Placebo	0	0	0	0	0	0	0	0
0	2	Placebo	0	0	0	0	0	0	1	0
0	2	Placebo	0	0	0	0	0	0	0	1
-1	2	Placebo	1	1	0	0	0	0	0	0
-1	2	Placebo	0	0	0	0	0	0	0	1
0	2	Placebo	0	0	0	0	0	0	0	1
-1	2	Placebo	0	0	0	0	0	0	0	0
-1	2	Placebo	0	0	0	0	0	0	0	1
-1	2	Placebo	0	0	0	0	0	0	0	1
0	2	Placebo	0	0	0	0	0	0	1	0
0	2	Placebo	0	0	0	0	0	0	0	1
0	2	Placebo	0	0	0	1	0	0	0	0
0	2	Placebo	0	0	0	0	0	0	0	1
-1	2	Placebo	0	1	0	1	0	0	0	0
0	2	Placebo	0	0	0	0	0	0	0	0
0	2	Placebo	1	0	0	1	1	0	0	1
0	2	Placebo	0	0	0	0	0	0	1	1
0	2	Placebo	0	0	0	0	0	0	0	1
-1	2	Placebo	1	0	0	1	0	0	1	1
0	2	Placebo	0	0	0	0	0	1	0	1
-1	2	Placebo	0	0	0	0	0	0	0	1
0	2	Placebo	1	0	0	1	0	0	0	0
0	2	Placebo	0	1	0	0	0	0	0	1
-1	2	Placebo	0	0	0	0	0	0	0	1
0	2	Placebo	0	0	0	0	0	0	0	1
0	2	Placebo	0	0	0	0	0	1	0	1
-1	2	Placebo	0	0	0	0	0	0	0	1
0	2	Placebo	1	0	0	1	0	0	0	1
0	2	Placebo	1	0	0	1	0	0	0	0
0	2	Placebo	0	0	0	0	0	0	1	1
0	2	Placebo	0	1	0	0	0	0	0	0
-1	2	Placebo	0	1	0	0	0	0	0	1
-1	2	Placebo	0	0	0	1	0	0	0	0
0	2	Placebo	0	1	0	0	0	0	0	0
-1	2	Placebo	1	1	0	0	0	0	1	0
0	2	Placebo	0	0	0	0	0	0	0	1
-1	2	Placebo	0	1	0	0	0	0	0	0
0	2	Placebo	0	1	0	0	0	0	1	1
-1	2	Placebo	0	0	0	0	0	0	0	1
0	2	Placebo	0	0	0	1	0	0	0	0
-1	2	Placebo	0	1	0	0	0	0	0	1
0	2	Placebo	0	0	0	0	0	0	0	1
-1	2	Placebo	0	0	0	0	0	0	1	0
0	2	Placebo	0	0	0	0	0	0	1	0
0	2	Placebo	0	0	0	0	0	0	0	1
0	2	Placebo	0	1	0	0	0	0	0	1
-1	2	Placebo	0	0	0	0	0	0	0	1
-1	2	Placebo	0	0	0	0	0	0	0	1
-1	2	Placebo	0	0	0	0	0	0	0	1
0	2	Placebo	0	0	0	0	0	0	0	1
-1	2	Placebo	0	1	0	0	0	0	0	1
0	2	Placebo	0	0	0	0	0	0	0	1
0	2	Placebo	1	0	0	0	0	0	0	0
0	2	Placebo	0	1	0	0	0	0	0	1
0	2	Placebo	0	0	0	0	0	0	0	1
-1	2	Placebo	0	1	0	0	0	1	0	1
0	2	Placebo	0	0	0	0	0	0	0	1
-1	2	Placebo	0	1	0	0	0	0	0	0
0	2	Placebo	0	0	0	0	0	0	1	0
-1	2	Placebo	0	0	0	0	1	0	0	1
-1	2	Placebo	0	1	0	0	0	0	0	0
0	2	Placebo	0	0	0	0	0	0	0	0
-1	2	Placebo	0	0	0	0	0	0	0	1
-1	2	Placebo	1	0	0	0	0	0	1	1
-1	2	Placebo	0	1	0	0	0	0	0	1
0	2	Placebo	0	0	0	0	0	0	1	0
0	2	Placebo	0	0	0	0	0	1	1	0
0	2	Placebo	0	0	0	0	0	0	1	0
-1	2	Placebo	0	0	0	0	0	1	0	0
-1	2	Placebo	0	0	0	0	0	1	0	1
0	2	Placebo	0	0	0	1	0	0	0	0
-1	2	Placebo	0	0	0	0	0	0	0	1
0	2	Placebo	0	0	0	0	0	0	1	1
-1	2	Placebo	0	1	0	0	0	0	1	0
0	2	Placebo	1	1	0	0	0	0	0	0
0	2	Placebo	0	0	0	0	0	0	0	1
0	2	Placebo	0	0	0	0	0	1	0	0
0	2	Placebo	0	0	0	0	0	0	0	1
-1	2	Placebo	0	1	0	0	0	0	0	0
0	2	Placebo	0	0	0	0	0	0	0	1
0	2	Placebo	0	0	0	0	0	0	0	1
-1	2	Placebo	0	0	0	0	0	0	0	1
-1	2	Placebo	0	0	0	0	0	0	0	1
0	2	Placebo	0	0	0	0	0	1	0	1
-1	2	Placebo	0	0	0	1	0	0	0	1
-1	2	Placebo	0	1	0	0	0	0	1	0
-1	2	Placebo	0	1	0	0	0	0	0	1
0	2	Placebo	0	0	0	0	0	0	0	1
-1	2	Placebo	0	0	0	1	0	0	0	1
0	2	Placebo	0	1	0	1	0	1	1	1
0	2	Placebo	0	0	0	0	0	0	0	1
-1	2	Placebo	0	0	0	0	0	1	0	1
-1	2	Placebo	0	0	0	0	0	0	0	1
-1	2	Placebo	0	1	0	0	0	0	0	1
-1	2	Placebo	0	0	0	0	0	0	0	1
0	2	Placebo	0	0	0	0	0	0	0	1
0	2	Placebo	0	0	0	0	0	0	0	1
0	2	Placebo	0	0	0	0	0	0	0	1
0	2	Placebo	0	0	0	0	0	0	0	1
-1	2	Placebo	0	0	0	0	0	0	0	1
0	2	Placebo	0	0	0	0	0	0	0	1
0	2	Placebo	0	0	0	0	0	1	0	0
0	2	Placebo	0	1	0	0	0	0	0	0
0	2	Placebo	0	1	0	1	0	0	0	1
0	2	Placebo	0	0	0	1	0	0	0	1
-1	2	Placebo	0	0	0	0	0	0	0	1
0	2	Placebo	0	1	0	0	0	0	0	0
-1	2	Placebo	0	0	0	0	0	0	0	1
0	2	Placebo	0	1	0	0	0	0	0	1
0	2	Placebo	0	0	0	0	0	0	0	1
0	2	Placebo	1	0	0	0	0	0	0	1
-1	2	Placebo	0	0	0	1	0	0	0	0
0	2	Placebo	0	1	0	0	0	0	1	0
-1	2	Placebo	0	0	0	0	0	0	0	1
-1	2	Placebo	0	0	0	1	0	0	0	1
-1	2	Placebo	0	0	0	0	0	0	0	1
0	2	Placebo	0	0	0	0	0	1	0	0
-1	2	Placebo	0	0	0	1	0	0	0	0
-1	2	Placebo	0	0	0	0	0	0	0	1
-1	2	Placebo	0	1	0	0	0	0	0	0
0	2	Placebo	1	0	0	0	0	0	0	0
-1	2	Placebo	0	1	0	0	0	0	0	1
-1	2	Placebo	0	0	0	0	0	0	0	1
0	2	Placebo	0	1	0	1	0	0	0	1
0	2	Placebo	0	1	0	0	0	0	0	0
0	2	Placebo	0	0	0	1	0	0	0	1
-1	2	Placebo	0	0	0	0	0	1	0	0
-1	2	Placebo	0	1	0	0	0	0	0	0
-1	2	Placebo	0	0	0	0	0	1	1	1
0	2	Placebo	0	0	0	0	0	0	1	1
0	2	Placebo	0	0	0	0	0	0	1	0
-1	2	Placebo	0	1	0	0	0	0	0	0
-1	2	Placebo	0	0	0	0	1	0	1	0

## Sheet: Ext. Data Fig. 5b
Difference in the ability to perform normal activities (scale)	Week	Intervention	Age >=60	BMI >=30	Type 2 diabetes	High blood pressure	Stroke	Other cardiovascular diseases	Asthma, COPD, other chronic lung diseases	Smoker
2	2	Nicotinamide	0	0	0	0	0	1	0	0
1	2	Nicotinamide	0	0	0	1	0	0	0	1
4	2	Nicotinamide	0	1	0	0	0	0	0	0
1	2	Nicotinamide	0	0	0	0	0	0	1	0
2	2	Nicotinamide	0	0	0	0	0	0	0	1
3	2	Nicotinamide	0	0	0	0	0	0	1	0
4	2	Nicotinamide	0	0	0	0	0	0	0	1
1	2	Nicotinamide	0	1	0	1	0	0	0	1
3	2	Nicotinamide	0	0	0	0	0	1	0	0
5	2	Nicotinamide	0	0	0	0	0	0	0	1
1	2	Nicotinamide	0	0	0	1	0	0	0	1
4	2	Nicotinamide	0	0	0	0	0	0	0	1
0	2	Nicotinamide	0	1	0	1	0	0	1	0
5	2	Nicotinamide	1	0	0	0	0	0	0	1
1	2	Nicotinamide	0	0	0	0	0	0	0	1
4	2	Nicotinamide	0	1	0	1	0	0	0	0
4	2	Nicotinamide	0	1	0	1	0	0	0	1
5	2	Nicotinamide	0	1	0	1	0	0	0	1
4	2	Nicotinamide	0	0	0	0	0	0	0	1
2	2	Nicotinamide	0	0	0	0	0	0	1	1
3	2	Nicotinamide	0	0	0	0	0	0	0	1
4	2	Nicotinamide	0	0	0	0	0	0	0	1
2	2	Nicotinamide	0	0	0	0	0	0	0	1
5	2	Nicotinamide	0	1	0	1	0	0	0	0
0	2	Nicotinamide	0	0	1	0	0	1	0	1
1	2	Nicotinamide	0	1	0	1	0	0	1	0
5	2	Nicotinamide	0	0	0	0	0	0	0	1
3	2	Nicotinamide	0	1	0	0	0	0	0	0
4	2	Nicotinamide	0	0	0	0	0	0	1	0
5	2	Nicotinamide	0	0	0	0	0	0	0	1
3	2	Nicotinamide	0	1	0	0	0	0	0	1
4	2	Nicotinamide	0	0	0	0	0	0	0	1
4	2	Nicotinamide	0	0	0	0	0	0	0	1
-2	2	Nicotinamide	0	0	0	0	0	0	1	1
3	2	Nicotinamide	0	0	0	0	0	0	0	1
3	2	Nicotinamide	0	0	0	0	0	1	0	0
4	2	Nicotinamide	1	0	0	0	0	0	0	1
2	2	Nicotinamide	0	0	0	0	0	0	0	1
3	2	Nicotinamide	0	0	0	0	0	0	0	1
1	2	Nicotinamide	0	0	0	0	0	0	0	1
3	2	Nicotinamide	0	1	0	0	0	0	0	1
4	2	Nicotinamide	0	0	0	0	0	1	0	0
2	2	Nicotinamide	0	1	0	0	0	1	1	0
4	2	Nicotinamide	0	0	1	0	0	0	0	0
4	2	Nicotinamide	0	0	0	0	0	0	0	1
3	2	Nicotinamide	0	0	0	0	0	0	0	1
4	2	Nicotinamide	0	0	0	0	0	0	0	1
4	2	Nicotinamide	0	0	0	0	0	0	1	1
5	2	Nicotinamide	0	0	0	0	0	0	0	1
3	2	Nicotinamide	0	0	0	0	0	0	0	1
5	2	Nicotinamide	0	0	0	0	0	0	0	1
5	2	Nicotinamide	0	0	0	0	0	0	0	1
3	2	Nicotinamide	0	0	0	0	0	1	1	0
2	2	Nicotinamide	0	1	0	0	0	0	0	1
0	2	Nicotinamide	0	0	0	0	0	0	0	1
2	2	Nicotinamide	0	0	0	0	0	0	0	1
3	2	Nicotinamide	0	0	0	0	0	0	1	1
4	2	Nicotinamide	0	0	0	0	0	0	0	1
4	2	Nicotinamide	0	0	0	0	0	0	0	1
4	2	Nicotinamide	0	0	0	0	0	0	1	1
4	2	Nicotinamide	0	0	0	1	0	0	0	0
2	2	Nicotinamide	0	0	0	0	0	0	0	1
5	2	Nicotinamide	0	1	0	0	0	0	0	1
2	2	Nicotinamide	0	0	0	0	0	0	0	1
5	2	Nicotinamide	0	0	0	0	0	0	0	1
4	2	Nicotinamide	0	0	0	0	0	0	1	0
0	2	Nicotinamide	0	0	0	0	0	0	0	1
0	2	Nicotinamide	0	1	0	1	0	0	0	0
4	2	Nicotinamide	0	0	0	0	0	0	0	1
4	2	Nicotinamide	0	0	0	0	0	0	0	0
1	2	Nicotinamide	0	0	0	0	0	0	1	0
4	2	Nicotinamide	0	0	0	0	0	0	0	0
3	2	Nicotinamide	0	1	0	0	0	0	0	0
2	2	Nicotinamide	1	0	0	1	0	0	0	0
3	2	Nicotinamide	1	0	0	0	0	0	0	1
4	2	Nicotinamide	0	0	0	0	0	0	0	1
4	2	Nicotinamide	0	0	0	0	0	0	0	1
3	2	Nicotinamide	0	0	0	0	0	0	0	1
1	2	Nicotinamide	0	0	0	0	0	1	0	1
4	2	Nicotinamide	0	0	0	0	0	0	0	1
5	2	Nicotinamide	0	0	0	1	0	0	0	1
5	2	Nicotinamide	0	0	0	0	0	0	0	1
4	2	Nicotinamide	0	0	0	1	0	0	1	0
4	2	Nicotinamide	0	0	0	0	0	0	0	1
4	2	Nicotinamide	0	1	0	0	0	1	0	1
4	2	Nicotinamide	0	0	0	0	0	0	0	1
3	2	Nicotinamide	0	0	0	0	0	0	0	1
4	2	Nicotinamide	0	0	0	0	0	0	0	1
2	2	Nicotinamide	1	0	0	0	0	0	0	0
1	2	Nicotinamide	0	0	0	1	0	0	0	1
1	2	Nicotinamide	0	0	0	0	0	0	0	1
5	2	Nicotinamide	0	0	0	0	0	0	0	1
4	2	Nicotinamide	0	0	0	0	0	0	0	1
4	2	Nicotinamide	1	1	0	1	0	1	0	1
2	2	Nicotinamide	0	0	0	1	0	0	1	1
3	2	Nicotinamide	0	0	0	1	0	1	0	1
3	2	Nicotinamide	0	0	0	1	0	0	0	0
4	2	Nicotinamide	0	0	0	0	0	0	0	1
2	2	Nicotinamide	1	0	0	0	0	0	0	1
0	2	Nicotinamide	0	0	0	0	0	0	1	0
4	2	Nicotinamide	0	0	0	0	0	0	0	1
4	2	Nicotinamide	0	0	0	1	0	0	0	0
2	2	Nicotinamide	0	0	0	0	0	0	0	1
2	2	Placebo	0	0	0	0	0	0	0	1
1	2	Placebo	0	1	0	0	0	0	1	1
5	2	Placebo	0	1	0	0	0	0	0	1
6	2	Placebo	0	0	0	0	0	0	0	1
4	2	Placebo	0	0	0	0	0	0	0	1
2	2	Placebo	0	1	0	0	0	0	0	1
0	2	Placebo	0	0	0	0	0	0	0	1
0	2	Placebo	0	1	0	1	0	0	1	1
4	2	Placebo	1	0	0	0	0	0	0	0
2	2	Placebo	0	0	0	0	0	0	0	1
3	2	Placebo	0	1	0	0	0	0	1	0
2	2	Placebo	0	0	0	0	0	0	1	1
4	2	Placebo	0	1	0	0	0	0	0	1
1	2	Placebo	0	0	0	0	0	0	0	1
1	2	Placebo	0	1	0	0	0	0	0	1
3	2	Placebo	0	0	0	0	0	0	0	1
3	2	Placebo	0	0	0	0	0	0	1	0
3	2	Placebo	0	0	0	0	0	0	0	1
4	2	Placebo	0	1	1	1	0	0	1	1
-1	2	Placebo	0	1	0	0	0	0	1	1
1	2	Placebo	0	0	0	1	0	0	0	1
4	2	Placebo	0	0	0	1	0	0	0	1
3	2	Placebo	0	0	0	0	0	1	0	0
4	2	Placebo	0	0	0	1	0	0	0	0
2	2	Placebo	0	0	0	0	0	0	1	0
-1	2	Placebo	0	0	0	0	0	0	0	1
2	2	Placebo	0	0	0	0	0	0	1	1
1	2	Placebo	0	0	0	0	0	0	1	0
5	2	Placebo	0	0	0	1	0	0	1	0
2	2	Placebo	0	0	0	0	0	0	0	1
1	2	Placebo	0	0	0	0	0	0	0	0
2	2	Placebo	0	1	0	1	0	0	0	0
5	2	Placebo	0	0	0	0	0	0	1	0
4	2	Placebo	0	0	0	0	0	0	0	1
0	2	Placebo	0	0	0	0	0	0	0	1
1	2	Placebo	0	0	0	0	0	0	0	0
4	2	Placebo	0	0	0	0	0	0	0	1
5	2	Placebo	0	0	0	0	0	0	0	1
3	2	Placebo	0	0	0	1	0	0	0	0
1	2	Placebo	0	0	0	0	0	0	1	1
4	2	Placebo	0	0	0	0	0	0	0	1
2	2	Placebo	0	0	0	0	0	1	0	1
0	2	Placebo	0	1	0	0	0	0	0	1
1	2	Placebo	0	0	0	0	0	1	0	1
3	2	Placebo	0	0	0	0	0	0	0	1
3	2	Placebo	1	0	0	1	0	0	0	1
3	2	Placebo	0	0	0	0	0	0	1	1
5	2	Placebo	0	1	0	0	0	0	0	0
3	2	Placebo	0	1	0	0	0	0	1	1
4	2	Placebo	0	0	0	0	0	0	0	1
2	2	Placebo	0	0	0	1	0	0	0	0
3	2	Placebo	0	0	0	0	0	0	1	0
1	2	Placebo	0	1	0	0	0	0	0	1
2	2	Placebo	0	0	0	0	0	0	0	1
1	2	Placebo	0	0	0	0	0	0	0	1
5	2	Placebo	0	0	0	0	0	0	0	1
4	2	Placebo	0	0	0	0	0	0	0	1
5	2	Placebo	0	0	0	0	0	0	0	1
1	2	Placebo	0	0	0	0	0	0	1	0
0	2	Placebo	0	0	0	0	0	1	1	0
1	2	Placebo	0	0	0	0	0	0	1	0
2	2	Placebo	0	0	0	1	0	0	0	0
5	2	Placebo	0	0	0	0	0	0	0	1
1	2	Placebo	0	0	0	0	0	0	1	1
5	2	Placebo	0	1	0	0	0	0	1	0
5	2	Placebo	1	1	0	0	0	0	0	0
0	2	Placebo	0	0	0	0	0	0	0	1
2	2	Placebo	0	0	0	0	0	0	0	1
4	2	Placebo	0	0	0	0	0	0	0	1
4	2	Placebo	0	0	0	1	0	0	0	1
5	2	Placebo	0	0	0	1	0	0	0	1
1	2	Placebo	0	1	0	1	0	1	1	1
3	2	Placebo	0	0	0	0	0	0	0	1
2	2	Placebo	0	1	0	0	0	0	0	0
2	2	Placebo	0	0	0	0	0	0	0	1
4	2	Placebo	0	0	0	0	0	0	0	1
4	2	Placebo	0	0	0	0	0	0	0	1
1	2	Placebo	0	0	0	0	0	1	0	0
4	2	Placebo	0	1	0	0	0	0	0	0
1	2	Placebo	0	1	0	1	0	0	0	1
2	2	Placebo	0	1	0	0	0	0	0	0
4	2	Placebo	0	0	0	0	0	0	0	1
1	2	Placebo	0	0	0	0	0	0	0	1
3	2	Placebo	1	0	0	0	0	0	0	1
0	2	Placebo	0	1	0	0	0	0	1	0
0	2	Placebo	0	0	0	1	0	0	0	0
5	2	Placebo	0	0	0	0	0	1	0	0
4	2	Placebo	0	0	0	0	0	0	0	1
4	2	Placebo	0	1	0	0	0	0	0	0
2	2	Placebo	1	0	0	0	0	0	0	0
5	2	Placebo	0	1	0	0	0	0	0	1
3	2	Placebo	0	1	0	1	0	0	0	1
3	2	Placebo	0	1	0	0	0	0	0	0
3	2	Placebo	0	0	0	1	0	0	0	1
6	2	Placebo	0	0	0	0	0	1	1	1

## Sheet: Ext. Data Fig. 5c
Difference in cough (scale)	Week	Intervention	Age >=60	BMI >=30	Type 2 diabetes	High blood pressure	Stroke	Other cardiovascular diseases	Asthma, COPD, other chronic lung diseases	Smoker
1	2	Nicotinamide	1	1	0	1	0	0	0	0
4	2	Nicotinamide	0	0	0	0	0	0	1	0
1	2	Nicotinamide	0	1	0	1	0	0	0	1
4	2	Nicotinamide	0	1	0	0	0	0	0	0
3	2	Nicotinamide	0	0	0	0	0	0	0	1
4	2	Nicotinamide	0	0	0	0	0	0	0	1
4	2	Nicotinamide	0	0	0	0	0	0	0	1
3	2	Nicotinamide	0	0	0	0	0	0	0	1
2	2	Nicotinamide	0	0	0	0	0	0	0	1
4	2	Nicotinamide	0	1	0	0	0	0	0	0
3	2	Nicotinamide	0	1	0	0	0	0	0	0
2	2	Nicotinamide	0	0	0	0	0	0	1	1
5	2	Nicotinamide	0	1	1	1	0	0	1	0
5	2	Nicotinamide	0	1	0	0	0	0	0	1
2	2	Nicotinamide	0	0	0	1	0	0	0	1
3	2	Nicotinamide	0	0	0	0	0	1	0	0
4	2	Nicotinamide	0	0	0	1	0	0	0	0
4	2	Nicotinamide	0	1	0	1	0	0	0	0
4	2	Nicotinamide	0	0	0	0	0	0	0	1
4	2	Nicotinamide	0	1	0	1	0	0	0	0
4	2	Nicotinamide	0	0	0	0	0	0	0	1
2	2	Nicotinamide	0	0	0	0	0	1	1	0
2	2	Nicotinamide	0	0	0	0	0	0	0	1
2	2	Nicotinamide	0	1	0	0	0	0	0	0
5	2	Nicotinamide	0	0	0	0	0	0	0	1
5	2	Nicotinamide	0	0	0	0	0	0	0	1
4	2	Nicotinamide	0	0	0	0	0	0	0	1
3	2	Nicotinamide	0	0	0	0	0	0	1	1
2	2	Nicotinamide	0	0	0	0	0	0	0	1
0	2	Nicotinamide	0	1	0	1	0	0	0	0
4	2	Nicotinamide	0	1	0	0	0	0	0	0
5	2	Nicotinamide	0	0	0	0	0	0	0	0
4	2	Nicotinamide	0	0	0	0	0	0	0	0
2	2	Nicotinamide	0	1	0	0	0	0	0	0
4	2	Nicotinamide	1	0	0	1	0	0	0	0
2	2	Nicotinamide	0	0	0	0	0	0	0	1
3	2	Nicotinamide	0	0	0	0	0	0	0	1
1	2	Nicotinamide	0	0	0	0	0	1	0	1
3	2	Nicotinamide	0	0	0	0	0	0	0	1
4	2	Nicotinamide	1	0	0	0	0	0	0	1
4	2	Nicotinamide	0	0	0	0	0	0	0	1
5	2	Nicotinamide	0	0	0	1	0	1	0	1
1	2	Nicotinamide	1	0	0	0	0	0	0	1
4	2	Nicotinamide	0	0	0	0	0	0	1	0
3	2	Placebo	0	0	0	0	0	0	0	1
2	2	Placebo	0	1	0	0	0	0	1	0
3	2	Placebo	0	1	0	0	0	0	0	1
3	2	Placebo	0	1	0	0	0	0	0	1
4	2	Placebo	0	0	0	0	0	0	1	0
3	2	Placebo	0	0	0	0	0	0	0	0
-1	2	Placebo	0	0	0	0	0	0	1	1
2	2	Placebo	1	0	1	1	0	1	1	1
2	2	Placebo	0	0	0	0	0	0	0	1
4	2	Placebo	0	0	0	0	0	0	0	1
2	2	Placebo	1	0	0	1	0	0	1	1
2	2	Placebo	0	0	0	0	0	0	0	1
3	2	Placebo	1	0	0	1	0	0	0	1
5	2	Placebo	0	1	0	0	0	0	0	0
4	2	Placebo	0	1	0	0	0	0	1	1
4	2	Placebo	0	0	0	0	1	0	0	1
2	2	Placebo	1	0	0	0	0	0	1	1
5	2	Placebo	0	0	0	0	0	1	0	0
4	2	Placebo	0	0	0	0	0	0	0	1
1	2	Placebo	1	1	0	0	0	0	0	0
2	2	Placebo	0	0	0	0	0	0	0	1
2	2	Placebo	0	0	0	0	0	0	0	1
4	2	Placebo	0	0	0	1	0	0	0	1
4	2	Placebo	0	1	0	1	0	0	0	1
4	2	Placebo	0	0	0	0	0	0	0	1
1	2	Placebo	0	1	0	0	0	0	1	0
0	2	Placebo	0	0	0	1	0	0	0	0
1	2	Placebo	0	1	0	0	0	0	0	1
4	2	Placebo	0	1	0	0	0	0	0	1
4	2	Placebo	0	1	0	1	0	0	0	1
4	2	Placebo	0	0	0	0	0	0	0	1
2	2	Placebo	0	0	0	0	0	0	0	1
3	2	Placebo	0	0	0	0	0	1	1	1

## Sheet: Ext. Data Fig. 5d
Difference in fatigue (binary)	Week	Intervention	Age >=60	BMI >=30	Type 2 diabetes	High blood pressure	Stroke	Other cardiovascular diseases	Asthma, COPD, other chronic lung diseases	Smoker
0	2	Nicotinamide	0	0	0	0	0	0	1	1
0	2	Nicotinamide	0	0	0	0	0	1	0	0
0	2	Nicotinamide	0	0	0	0	0	0	0	1
0	2	Nicotinamide	0	0	0	1	0	0	0	1
-1	2	Nicotinamide	0	0	0	0	0	0	0	1
-1	2	Nicotinamide	0	1	0	0	0	0	0	0
0	2	Nicotinamide	0	0	0	0	0	0	1	0
0	2	Nicotinamide	0	0	0	0	0	0	0	1
-1	2	Nicotinamide	0	1	1	1	0	0	0	0
0	2	Nicotinamide	0	0	0	0	0	0	0	1
-1	2	Nicotinamide	0	0	0	0	0	0	0	1
0	2	Nicotinamide	0	1	0	0	0	0	0	0
0	2	Nicotinamide	1	1	0	1	0	0	0	0
0	2	Nicotinamide	0	0	0	0	0	0	1	0
0	2	Nicotinamide	0	0	0	0	0	0	1	0
-1	2	Nicotinamide	0	0	0	0	0	0	0	1
0	2	Nicotinamide	0	1	0	1	0	0	0	1
-1	2	Nicotinamide	0	0	0	0	0	0	0	1
0	2	Nicotinamide	0	0	0	0	0	0	1	1
0	2	Nicotinamide	0	0	0	0	0	0	1	0
0	2	Nicotinamide	0	0	0	1	0	0	0	0
-1	2	Nicotinamide	0	0	0	0	0	0	0	1
0	2	Nicotinamide	0	0	0	1	0	0	0	1
0	2	Nicotinamide	0	1	0	0	0	0	0	1
-1	2	Nicotinamide	0	0	0	0	0	0	0	1
0	2	Nicotinamide	0	1	0	1	0	0	1	0
0	2	Nicotinamide	1	0	0	0	0	0	0	1
0	2	Nicotinamide	0	0	0	0	0	0	0	1
0	2	Nicotinamide	0	0	0	0	0	1	0	0
-1	2	Nicotinamide	0	1	0	1	0	0	0	1
0	2	Nicotinamide	0	0	0	1	0	0	0	1
-1	2	Nicotinamide	0	1	0	1	0	0	0	1
-1	2	Nicotinamide	0	0	0	0	0	0	0	1
0	2	Nicotinamide	0	0	0	0	0	0	1	1
-1	2	Nicotinamide	0	1	0	0	0	0	0	0
-1	2	Nicotinamide	0	0	0	0	0	0	0	1
-1	2	Nicotinamide	0	0	0	0	0	0	0	1
-1	2	Nicotinamide	0	0	0	0	0	0	0	1
0	2	Nicotinamide	0	1	0	0	0	0	0	0
-1	2	Nicotinamide	0	0	0	0	0	0	0	1
0	2	Nicotinamide	0	0	0	1	1	0	0	0
0	2	Nicotinamide	0	0	0	0	0	0	0	1
-1	2	Nicotinamide	0	1	0	1	0	0	0	0
-1	2	Nicotinamide	0	0	0	0	0	0	0	1
-1	2	Nicotinamide	0	0	0	0	0	0	0	1
0	2	Nicotinamide	0	0	1	0	0	1	0	1
0	2	Nicotinamide	0	1	0	1	0	0	1	0
-1	2	Nicotinamide	0	0	0	0	0	0	0	1
-1	2	Nicotinamide	0	0	0	0	0	0	1	1
0	2	Nicotinamide	0	1	0	0	0	0	0	0
-1	2	Nicotinamide	1	1	0	0	0	0	1	0
-1	2	Nicotinamide	0	0	0	0	0	0	1	0
-1	2	Nicotinamide	0	0	0	0	0	0	0	1
0	2	Nicotinamide	0	1	0	0	0	0	0	0
0	2	Nicotinamide	0	1	0	0	0	0	0	1
0	2	Nicotinamide	0	1	0	0	0	0	0	1
0	2	Nicotinamide	0	1	0	1	0	0	0	0
-1	2	Nicotinamide	1	0	0	0	0	0	0	1
-1	2	Nicotinamide	0	0	0	0	0	0	0	1
-1	2	Nicotinamide	0	0	0	0	0	0	0	1
-1	2	Nicotinamide	0	1	0	0	0	1	0	1
-1	2	Nicotinamide	0	0	0	0	0	0	0	1
0	2	Nicotinamide	0	0	0	0	0	0	1	1
-1	2	Nicotinamide	0	0	0	1	0	0	0	1
-1	2	Nicotinamide	0	0	0	0	0	0	0	1
-1	2	Nicotinamide	0	1	1	1	0	0	1	0
0	2	Nicotinamide	0	0	0	0	0	1	0	0
0	2	Nicotinamide	0	1	0	0	0	0	0	0
0	2	Nicotinamide	0	0	0	0	0	0	0	1
-1	2	Nicotinamide	0	1	0	0	0	0	0	1
0	2	Nicotinamide	0	0	0	0	0	0	0	0
-1	2	Nicotinamide	0	0	0	0	0	0	0	1
-1	2	Nicotinamide	0	0	0	0	0	0	0	1
-1	2	Nicotinamide	0	0	0	0	0	0	0	1
-1	2	Nicotinamide	0	1	0	0	0	0	0	0
0	2	Nicotinamide	0	0	0	0	0	0	0	1
0	2	Nicotinamide	0	0	0	0	0	0	0	1
0	2	Nicotinamide	0	1	0	0	0	1	0	0
0	2	Nicotinamide	0	0	0	0	0	1	0	0
0	2	Nicotinamide	0	0	0	0	0	0	0	1
0	2	Nicotinamide	0	1	0	0	0	0	0	1
-1	2	Nicotinamide	0	0	0	0	0	1	0	0
0	2	Nicotinamide	0	0	0	1	0	0	0	1
-1	2	Nicotinamide	0	0	0	0	0	0	0	1
-1	2	Nicotinamide	1	0	0	0	0	0	0	0
0	2	Nicotinamide	0	1	0	0	0	1	1	0
0	2	Nicotinamide	0	0	0	0	0	1	0	0
-1	2	Nicotinamide	0	0	1	0	0	0	0	0
-1	2	Nicotinamide	0	0	0	1	0	0	0	0
-1	2	Nicotinamide	0	0	0	0	0	0	0	1
-1	2	Nicotinamide	0	0	0	0	0	0	0	1
0	2	Nicotinamide	0	0	0	1	0	0	0	1
0	2	Nicotinamide	0	0	0	0	0	0	0	1
-1	2	Nicotinamide	0	0	0	0	0	0	0	1
-1	2	Nicotinamide	0	0	0	0	0	0	1	1
-1	2	Nicotinamide	0	1	0	1	0	0	0	0
0	2	Nicotinamide	0	0	0	1	0	0	0	0
0	2	Nicotinamide	0	0	0	0	0	0	0	1
-1	2	Nicotinamide	0	0	0	0	0	0	0	1
-1	2	Nicotinamide	0	0	0	0	0	0	0	1
-1	2	Nicotinamide	0	0	0	0	0	0	1	1
-1	2	Nicotinamide	0	1	0	0	0	0	0	1
0	2	Nicotinamide	0	0	0	0	0	0	0	1
0	2	Nicotinamide	0	0	0	0	0	0	0	1
0	2	Nicotinamide	0	0	0	0	0	1	1	0
0	2	Nicotinamide	0	1	0	0	0	0	0	1
0	2	Nicotinamide	0	0	0	0	0	0	0	1
0	2	Nicotinamide	0	1	0	0	0	0	0	0
-1	2	Nicotinamide	1	0	0	0	0	0	0	0
0	2	Nicotinamide	0	0	0	0	0	0	0	1
0	2	Nicotinamide	0	1	0	0	0	1	0	0
0	2	Nicotinamide	0	0	0	0	0	0	0	1
0	2	Nicotinamide	0	0	0	0	0	0	0	1
-1	2	Nicotinamide	0	0	0	0	0	0	0	1
-1	2	Nicotinamide	0	0	0	0	0	0	0	1
-1	2	Nicotinamide	0	0	0	0	0	0	0	1
-1	2	Nicotinamide	0	0	0	0	0	0	0	1
-1	2	Nicotinamide	0	0	0	0	0	0	1	1
-1	2	Nicotinamide	0	0	0	1	0	0	0	0
-1	2	Nicotinamide	0	0	0	0	0	0	0	1
-1	2	Nicotinamide	0	0	0	0	0	0	0	1
-1	2	Nicotinamide	0	1	0	0	0	0	0	0
-1	2	Nicotinamide	0	0	0	0	0	0	0	1
-1	2	Nicotinamide	0	1	0	0	0	0	0	1
0	2	Nicotinamide	0	0	0	0	0	0	0	1
0	2	Nicotinamide	0	1	0	1	0	0	0	1
-1	2	Nicotinamide	0	0	0	0	0	0	0	1
-1	2	Nicotinamide	0	0	0	0	0	0	0	0
-1	2	Nicotinamide	0	0	0	0	0	0	1	0
0	2	Nicotinamide	0	0	0	0	0	0	0	1
0	2	Nicotinamide	1	0	0	1	0	0	0	1
0	2	Nicotinamide	0	0	0	0	0	1	1	1
-1	2	Nicotinamide	0	1	0	0	0	0	0	0
0	2	Nicotinamide	0	1	0	1	0	0	0	0
-1	2	Nicotinamide	0	1	0	0	0	0	0	1
-1	2	Nicotinamide	0	1	0	0	0	0	0	0
0	2	Nicotinamide	0	0	0	0	0	0	1	0
-1	2	Nicotinamide	0	0	0	0	0	0	0	1
-1	2	Nicotinamide	0	1	0	0	0	0	0	0
0	2	Nicotinamide	0	0	0	0	0	0	1	0
0	2	Nicotinamide	1	1	0	1	0	0	0	1
-1	2	Nicotinamide	0	0	0	0	0	0	0	0
0	2	Nicotinamide	0	0	0	0	0	0	0	1
0	2	Nicotinamide	0	0	0	0	0	0	0	1
-1	2	Nicotinamide	0	1	0	0	0	0	0	0
0	2	Nicotinamide	1	0	0	1	0	0	0	0
-1	2	Nicotinamide	0	0	0	0	0	0	0	0
-1	2	Nicotinamide	0	1	0	0	0	0	0	1
0	2	Nicotinamide	1	0	0	0	0	0	0	1
0	2	Nicotinamide	1	0	0	0	0	0	0	0
-1	2	Nicotinamide	0	0	0	1	0	0	0	1
-1	2	Nicotinamide	0	0	0	0	0	0	0	1
-1	2	Nicotinamide	0	0	0	0	0	0	0	1
0	2	Nicotinamide	0	0	0	1	0	0	0	1
0	2	Nicotinamide	0	0	0	0	0	0	0	1
0	2	Nicotinamide	0	1	0	0	0	0	0	0
0	2	Nicotinamide	0	0	0	0	0	1	0	1
-1	2	Nicotinamide	0	0	0	0	0	0	0	1
-1	2	Nicotinamide	0	0	0	0	0	0	0	1
-1	2	Nicotinamide	0	1	0	0	0	0	0	0
-1	2	Nicotinamide	0	0	0	0	0	0	0	1
-1	2	Nicotinamide	0	0	0	1	0	0	0	1
-1	2	Nicotinamide	0	0	0	0	0	0	0	1
0	2	Nicotinamide	1	0	0	0	0	1	0	1
0	2	Nicotinamide	0	0	0	1	0	0	1	0
0	2	Nicotinamide	1	0	0	0	0	0	0	0
-1	2	Nicotinamide	0	0	0	0	0	0	0	1
-1	2	Nicotinamide	0	1	0	0	0	1	0	1
-1	2	Nicotinamide	0	0	0	0	0	0	0	1
0	2	Nicotinamide	0	0	0	0	0	0	0	1
-1	2	Nicotinamide	0	0	0	0	0	0	0	1
0	2	Nicotinamide	1	0	0	0	0	0	0	0
0	2	Nicotinamide	0	0	0	1	0	0	0	1
-1	2	Nicotinamide	1	0	0	0	0	0	0	0
0	2	Nicotinamide	0	0	0	0	0	0	0	1
0	2	Nicotinamide	0	0	0	0	0	0	0	1
-1	2	Nicotinamide	0	0	0	0	0	0	0	1
-1	2	Nicotinamide	0	0	0	0	0	0	0	1
-1	2	Nicotinamide	0	0	0	0	0	0	0	1
-1	2	Nicotinamide	0	0	0	0	0	0	0	1
-1	2	Nicotinamide	1	1	0	1	0	1	0	1
-1	2	Nicotinamide	0	0	0	0	0	0	0	1
-1	2	Nicotinamide	0	0	0	0	0	0	0	1
0	2	Nicotinamide	0	0	0	1	0	0	1	1
0	2	Nicotinamide	0	0	0	1	0	1	0	1
0	2	Nicotinamide	0	0	0	0	0	0	0	1
0	2	Nicotinamide	0	0	0	1	0	0	0	0
-1	2	Nicotinamide	0	0	0	0	0	0	0	1
-1	2	Nicotinamide	0	0	0	0	0	0	0	1
0	2	Nicotinamide	1	0	0	0	0	0	0	1
-1	2	Nicotinamide	0	0	0	0	0	0	0	1
-1	2	Nicotinamide	0	0	0	0	0	0	0	0
-1	2	Nicotinamide	0	0	0	0	0	0	1	0
-1	2	Nicotinamide	0	0	0	0	0	0	0	1
0	2	Nicotinamide	0	1	0	0	0	0	1	0
-1	2	Nicotinamide	0	0	0	1	0	0	0	0
0	2	Nicotinamide	0	0	0	0	0	0	0	1
-1	2	Nicotinamide	0	0	0	0	0	0	1	0
-1	2	Nicotinamide	0	0	0	0	0	0	0	1
0	2	Placebo	0	0	0	0	0	0	0	1
0	2	Placebo	0	0	0	0	0	0	0	1
0	2	Placebo	0	1	0	0	0	0	1	1
-1	2	Placebo	0	1	0	0	0	0	0	1
0	2	Placebo	0	1	0	0	0	0	0	0
-1	2	Placebo	0	0	0	0	0	0	0	1
-1	2	Placebo	0	0	0	0	0	0	0	1
-1	2	Placebo	0	1	0	1	0	0	0	1
-1	2	Placebo	0	0	0	0	0	0	0	1
0	2	Placebo	0	1	0	0	0	0	0	1
0	2	Placebo	0	1	0	0	0	1	0	1
0	2	Placebo	0	0	0	0	0	0	0	1
0	2	Placebo	0	1	0	1	0	0	1	1
-1	2	Placebo	0	0	0	0	0	0	0	1
-1	2	Placebo	0	1	0	0	0	0	0	1
-1	2	Placebo	1	0	0	0	0	0	0	0
0	2	Placebo	0	0	0	0	0	0	0	1
0	2	Placebo	0	0	0	0	0	0	0	1
-1	2	Placebo	0	1	0	0	0	0	0	0
0	2	Placebo	0	1	0	0	0	0	1	0
0	2	Placebo	0	0	0	0	0	0	1	1
-1	2	Placebo	0	1	0	0	0	0	0	1
0	2	Placebo	1	0	0	1	0	0	0	1
0	2	Placebo	0	0	0	0	0	0	0	1
0	2	Placebo	0	1	0	0	0	0	0	1
0	2	Placebo	0	1	0	0	0	0	0	1
-1	2	Placebo	0	0	0	0	0	0	0	1
0	2	Placebo	0	1	0	0	0	0	0	1
0	2	Placebo	0	0	0	0	0	0	0	1
-1	2	Placebo	0	1	0	1	0	0	1	1
-1	2	Placebo	0	1	0	0	0	0	1	0
-1	2	Placebo	1	0	0	0	0	0	0	0
0	2	Placebo	0	1	1	1	0	0	1	1
0	2	Placebo	0	1	0	0	0	0	1	1
0	2	Placebo	0	0	0	0	0	0	0	1
0	2	Placebo	0	1	0	0	0	0	1	1
-1	2	Placebo	0	0	0	0	0	0	0	0
0	2	Placebo	0	1	0	0	0	0	1	1
0	2	Placebo	0	1	0	0	0	0	0	0
0	2	Placebo	0	0	0	1	0	0	0	1
-1	2	Placebo	0	0	0	1	0	0	0	1
-1	2	Placebo	0	0	0	0	0	0	0	1
-1	2	Placebo	0	0	0	0	0	1	0	0
-1	2	Placebo	0	0	0	1	0	0	0	0
-1	2	Placebo	0	1	0	0	0	0	0	1
-1	2	Placebo	0	0	0	0	0	0	0	1
-1	2	Placebo	0	0	0	0	0	0	0	1
-1	2	Placebo	0	1	0	0	0	0	0	1
0	2	Placebo	0	0	0	0	0	0	0	1
0	2	Placebo	0	0	0	0	0	0	0	1
-1	2	Placebo	0	0	0	0	0	0	1	1
0	2	Placebo	0	0	0	0	0	0	1	0
-1	2	Placebo	0	0	0	0	0	0	1	0
0	2	Placebo	0	0	0	0	0	0	0	1
-1	2	Placebo	0	0	0	1	0	0	1	0
-1	2	Placebo	0	0	0	0	0	0	0	1
0	2	Placebo	0	0	0	1	0	0	0	0
0	2	Placebo	0	0	0	0	0	0	0	1
0	2	Placebo	1	0	1	1	0	1	1	1
0	2	Placebo	0	0	0	0	0	0	0	1
0	2	Placebo	0	0	0	0	0	0	0	0
-1	2	Placebo	0	0	0	1	0	0	1	0
-1	2	Placebo	0	1	0	1	0	0	0	0
0	2	Placebo	0	0	0	0	0	0	1	0
-1	2	Placebo	0	0	0	0	0	0	0	1
-1	2	Placebo	0	0	0	0	0	0	0	1
0	2	Placebo	0	0	0	0	0	0	0	1
-1	2	Placebo	0	0	0	0	0	0	0	0
-1	2	Placebo	0	0	0	0	0	0	0	1
0	2	Placebo	0	0	0	0	0	0	1	0
0	2	Placebo	0	0	0	0	0	0	0	1
0	2	Placebo	0	0	0	1	0	0	0	0
0	2	Placebo	0	0	0	0	0	0	0	1
-1	2	Placebo	0	1	0	1	0	0	0	0
-1	2	Placebo	0	0	0	0	0	0	0	0
0	2	Placebo	1	0	0	1	1	0	0	1
0	2	Placebo	0	0	0	0	0	0	1	1
0	2	Placebo	0	0	0	0	0	0	0	1
0	2	Placebo	1	0	0	1	0	0	1	1
0	2	Placebo	0	0	0	0	0	1	0	1
-1	2	Placebo	1	0	0	1	0	0	0	0
0	2	Placebo	0	1	0	0	0	0	0	1
-1	2	Placebo	0	0	0	0	0	0	0	1
0	2	Placebo	0	0	0	0	0	0	0	1
-1	2	Placebo	0	0	0	0	0	0	0	1
0	2	Placebo	0	0	0	0	0	1	0	1
-1	2	Placebo	0	0	0	0	0	0	0	1
0	2	Placebo	1	0	0	1	0	0	0	1
0	2	Placebo	1	0	0	1	0	0	0	0
0	2	Placebo	0	0	0	0	0	0	1	1
-1	2	Placebo	0	1	0	0	0	0	0	0
-1	2	Placebo	0	1	0	0	0	0	0	1
-1	2	Placebo	0	0	0	1	0	0	0	0
-1	2	Placebo	0	1	0	0	0	0	0	0
0	2	Placebo	0	0	0	0	0	0	0	1
-1	2	Placebo	0	1	0	0	0	0	0	1
-1	2	Placebo	0	0	0	0	0	0	0	1
0	2	Placebo	0	0	0	0	0	0	0	1
0	2	Placebo	0	1	0	0	0	0	0	0
-1	2	Placebo	0	1	0	0	0	0	1	1
-1	2	Placebo	0	0	0	0	0	0	0	1
0	2	Placebo	0	0	0	1	0	0	0	0
0	2	Placebo	0	1	0	0	0	0	0	1
0	2	Placebo	0	0	0	0	0	0	0	1
-1	2	Placebo	0	0	0	0	0	0	1	0
0	2	Placebo	0	0	0	0	0	0	1	0
0	2	Placebo	0	1	0	0	0	0	0	1
-1	2	Placebo	0	0	0	0	0	0	0	1
-1	2	Placebo	0	0	0	0	0	0	0	1
-1	2	Placebo	0	0	0	0	0	0	0	1
0	2	Placebo	0	0	0	0	0	0	0	1
-1	2	Placebo	0	1	0	0	0	0	0	1
0	2	Placebo	0	0	0	0	0	0	0	1
-1	2	Placebo	0	0	0	0	0	0	0	1
0	2	Placebo	1	0	0	0	0	0	0	0
-1	2	Placebo	0	0	0	0	0	0	0	1
0	2	Placebo	0	0	0	0	0	0	0	1
0	2	Placebo	0	1	0	0	0	0	0	1
-1	2	Placebo	0	0	0	0	0	0	0	1
-1	2	Placebo	0	1	0	0	0	1	0	1
0	2	Placebo	0	0	0	0	0	0	0	1
-1	2	Placebo	0	1	0	0	0	0	0	0
-1	2	Placebo	0	0	0	0	1	0	0	1
-1	2	Placebo	0	1	0	0	0	0	0	0
-1	2	Placebo	0	0	0	0	0	0	0	1
0	2	Placebo	0	0	0	0	0	0	0	0
-1	2	Placebo	0	0	0	0	0	0	0	1
-1	2	Placebo	1	0	0	0	0	0	1	1
-1	2	Placebo	0	1	0	0	0	0	0	1
0	2	Placebo	0	0	0	0	0	0	1	0
0	2	Placebo	0	0	0	0	0	1	1	0
0	2	Placebo	0	0	0	0	0	0	1	0
0	2	Placebo	0	0	0	0	0	1	0	0
-1	2	Placebo	0	0	0	0	0	1	0	1
-1	2	Placebo	0	0	0	1	0	0	0	0
-1	2	Placebo	0	0	0	0	0	0	0	1
0	2	Placebo	0	0	0	0	0	0	1	1
-1	2	Placebo	0	1	0	0	0	0	1	0
0	2	Placebo	1	1	0	0	0	0	0	0
0	2	Placebo	0	0	0	0	0	0	0	1
0	2	Placebo	0	0	0	0	0	1	0	0
0	2	Placebo	0	0	0	0	0	0	0	1
-1	2	Placebo	0	1	0	0	0	0	0	0
0	2	Placebo	0	0	0	0	0	0	0	1
0	2	Placebo	0	0	0	0	0	0	0	1
-1	2	Placebo	0	0	0	0	0	0	0	1
-1	2	Placebo	0	0	0	0	0	1	0	1
-1	2	Placebo	0	0	0	1	0	0	0	1
0	2	Placebo	0	1	0	0	0	0	0	1
0	2	Placebo	0	0	0	0	0	0	0	1
-1	2	Placebo	0	0	0	1	0	0	0	1
0	2	Placebo	0	1	0	1	0	1	1	1
0	2	Placebo	0	0	0	0	0	0	0	1
-1	2	Placebo	0	0	0	0	0	1	0	1
-1	2	Placebo	0	0	0	0	0	0	0	1
0	2	Placebo	0	0	0	0	0	0	0	1
-1	2	Placebo	0	1	0	0	0	0	0	1
-1	2	Placebo	0	0	0	0	0	0	0	1
0	2	Placebo	0	0	0	0	0	0	0	1
0	2	Placebo	0	0	0	0	0	0	0	1
-1	2	Placebo	0	0	0	0	0	0	0	1
0	2	Placebo	0	0	0	0	0	0	0	1
-1	2	Placebo	0	0	0	0	0	0	0	1
0	2	Placebo	0	0	0	0	0	0	0	1
0	2	Placebo	0	0	0	0	0	1	0	0
0	2	Placebo	0	1	0	0	0	0	0	0
0	2	Placebo	0	1	0	1	0	0	0	1
0	2	Placebo	0	0	0	1	0	0	0	1
0	2	Placebo	0	1	0	0	0	0	0	0
-1	2	Placebo	0	0	0	0	0	0	0	1
0	2	Placebo	0	0	0	0	0	0	0	1
-1	2	Placebo	0	1	0	0	0	0	0	1
-1	2	Placebo	0	0	0	0	0	0	0	1
-1	2	Placebo	1	0	0	0	0	0	0	1
-1	2	Placebo	0	0	0	1	0	0	0	0
-1	2	Placebo	0	0	0	0	0	0	0	1
0	2	Placebo	0	1	0	0	0	0	1	0
0	2	Placebo	0	0	0	1	0	0	0	0
-1	2	Placebo	0	0	0	0	0	0	0	1
0	2	Placebo	0	1	0	0	0	0	0	1
-1	2	Placebo	0	0	0	0	0	1	0	0
0	2	Placebo	0	0	0	1	0	0	0	0
0	2	Placebo	0	0	0	0	0	0	0	1
-1	2	Placebo	1	0	0	0	0	0	0	1
-1	2	Placebo	0	1	0	0	0	0	0	0
0	2	Placebo	1	0	0	0	0	0	0	0
-1	2	Placebo	0	1	0	0	0	0	0	1
-1	2	Placebo	0	0	0	0	0	0	0	1
0	2	Placebo	0	1	0	1	0	0	0	1
0	2	Placebo	0	1	0	0	0	0	0	0
0	2	Placebo	0	0	0	0	0	0	0	1
0	2	Placebo	0	0	0	1	0	0	0	1
-1	2	Placebo	0	0	0	0	0	1	0	0
-1	2	Placebo	0	0	0	0	0	1	1	1
-1	2	Placebo	0	0	0	0	0	0	1	1
-1	2	Placebo	0	0	0	0	0	0	1	0
-1	2	Placebo	0	1	0	0	0	0	0	0
-1	2	Placebo	0	0	0	0	1	0	1	0
