# Supplementary material for: Nicotinamide modulates gut microbial metabolic potential and accelerates recovery in mild-to-moderate COVID-19
Source: Nat Metab. 2025 May 12;7(6):1136–49. doi: 10.1038/s42255-025-01290-1 (PMC12198012; doi:10.1038/s42255-025-01290-1)
Supplement: Supplementary file 10 — Statistical source data. [file 42255_2025_1290_MOESM10_ESM.xlsx]

## Sheet: Ext. Data Fig. 6a (1)
Difference in performance drop (binary)	Week	Intervention	Gender*		*Gender: 1=male, 0=female.
0	2	Nicotinamide	1
-1	2	Nicotinamide	0
-1	2	Nicotinamide	0
0	2	Nicotinamide	1
-1	2	Nicotinamide	1
-1	2	Nicotinamide	1
0	2	Nicotinamide	0
-1	2	Nicotinamide	0
-1	2	Nicotinamide	0
-1	2	Nicotinamide	0
0	2	Nicotinamide	0
-1	2	Nicotinamide	0
0	2	Nicotinamide	0
0	2	Nicotinamide	0
0	2	Nicotinamide	0
-1	2	Nicotinamide	1
0	2	Nicotinamide	0
-1	2	Nicotinamide	0
-1	2	Nicotinamide	0
-1	2	Nicotinamide	1
-1	2	Nicotinamide	0
0	2	Nicotinamide	0
-1	2	Nicotinamide	0
0	2	Nicotinamide	0
0	2	Nicotinamide	0
-1	2	Nicotinamide	0
0	2	Nicotinamide	0
-1	2	Nicotinamide	0
-1	2	Nicotinamide	1
0	2	Nicotinamide	0
-1	2	Nicotinamide	1
-1	2	Nicotinamide	0
0	2	Nicotinamide	0
-1	2	Nicotinamide	0
-1	2	Nicotinamide	0
-1	2	Nicotinamide	1
0	2	Nicotinamide	1
0	2	Nicotinamide	0
-1	2	Nicotinamide	1
-1	2	Nicotinamide	0
-1	2	Nicotinamide	0
-1	2	Nicotinamide	1
0	2	Nicotinamide	1
0	2	Nicotinamide	0
0	2	Nicotinamide	1
-1	2	Nicotinamide	0
-1	2	Nicotinamide	1
0	2	Nicotinamide	0
-1	2	Nicotinamide	0
-1	2	Nicotinamide	0
-1	2	Nicotinamide	0
-1	2	Nicotinamide	1
0	2	Nicotinamide	1
0	2	Nicotinamide	0
-1	2	Nicotinamide	0
-1	2	Nicotinamide	0
-1	2	Nicotinamide	0
-1	2	Nicotinamide	1
-1	2	Nicotinamide	0
0	2	Nicotinamide	0
0	2	Nicotinamide	0
-1	2	Nicotinamide	0
0	2	Nicotinamide	1
0	2	Nicotinamide	1
-1	2	Nicotinamide	1
0	2	Nicotinamide	0
-1	2	Nicotinamide	0
-1	2	Nicotinamide	1
-1	2	Nicotinamide	0
-1	2	Nicotinamide	1
0	2	Nicotinamide	0
-1	2	Nicotinamide	0
-1	2	Nicotinamide	0
-1	2	Nicotinamide	0
-1	2	Nicotinamide	1
0	2	Nicotinamide	0
0	2	Nicotinamide	0
0	2	Nicotinamide	0
-1	2	Nicotinamide	0
-1	2	Nicotinamide	0
-1	2	Nicotinamide	1
-1	2	Nicotinamide	0
0	2	Nicotinamide	0
0	2	Nicotinamide	0
-1	2	Nicotinamide	0
0	2	Nicotinamide	1
0	2	Nicotinamide	1
0	2	Nicotinamide	1
0	2	Nicotinamide	0
-1	2	Nicotinamide	1
-1	2	Nicotinamide	0
0	2	Nicotinamide	0
0	2	Nicotinamide	0
-1	2	Nicotinamide	1
-1	2	Nicotinamide	0
-1	2	Nicotinamide	0
-1	2	Nicotinamide	0
-1	2	Nicotinamide	1
0	2	Nicotinamide	0
0	2	Nicotinamide	1
-1	2	Nicotinamide	0
-1	2	Nicotinamide	1
-1	2	Nicotinamide	0
0	2	Nicotinamide	0
0	2	Nicotinamide	1
0	2	Nicotinamide	0
0	2	Nicotinamide	0
-1	2	Nicotinamide	0
-1	2	Nicotinamide	0
-1	2	Nicotinamide	1
-1	2	Nicotinamide	0
-1	2	Nicotinamide	1
-1	2	Nicotinamide	0
-1	2	Nicotinamide	1
-1	2	Nicotinamide	0
0	2	Nicotinamide	0
0	2	Nicotinamide	1
-1	2	Nicotinamide	1
-1	2	Nicotinamide	0
0	2	Nicotinamide	0
0	2	Nicotinamide	1
-1	2	Nicotinamide	1
-1	2	Nicotinamide	0
-1	2	Nicotinamide	0
-1	2	Nicotinamide	0
0	2	Nicotinamide	1
-1	2	Nicotinamide	0
0	2	Nicotinamide	0
0	2	Nicotinamide	0
-1	2	Nicotinamide	0
0	2	Nicotinamide	0
0	2	Nicotinamide	1
-1	2	Nicotinamide	1
0	2	Nicotinamide	0
0	2	Nicotinamide	1
0	2	Nicotinamide	1
-1	2	Nicotinamide	0
-1	2	Nicotinamide	1
-1	2	Nicotinamide	1
-1	2	Nicotinamide	1
-1	2	Nicotinamide	1
0	2	Nicotinamide	0
0	2	Nicotinamide	0
0	2	Nicotinamide	0
0	2	Nicotinamide	1
-1	2	Nicotinamide	1
-1	2	Nicotinamide	0
-1	2	Nicotinamide	0
0	2	Nicotinamide	0
0	2	Nicotinamide	0
0	2	Nicotinamide	0
0	2	Nicotinamide	1
-1	2	Nicotinamide	0
-1	2	Nicotinamide	1
-1	2	Nicotinamide	0
-1	2	Nicotinamide	1
0	2	Nicotinamide	0
0	2	Nicotinamide	0
-1	2	Nicotinamide	0
-1	2	Nicotinamide	1
-1	2	Nicotinamide	1
0	2	Nicotinamide	0
-1	2	Nicotinamide	1
0	2	Nicotinamide	1
-1	2	Nicotinamide	1
0	2	Nicotinamide	0
0	2	Nicotinamide	0
-1	2	Nicotinamide	0
0	2	Nicotinamide	0
-1	2	Nicotinamide	1
-1	2	Nicotinamide	1
-1	2	Nicotinamide	0
-1	2	Nicotinamide	1
-1	2	Nicotinamide	0
-1	2	Nicotinamide	0
0	2	Nicotinamide	0
0	2	Nicotinamide	1
0	2	Nicotinamide	1
0	2	Nicotinamide	0
0	2	Nicotinamide	0
-1	2	Nicotinamide	1
0	2	Nicotinamide	0
-1	2	Nicotinamide	1
-1	2	Nicotinamide	1
0	2	Nicotinamide	0
0	2	Nicotinamide	1
-1	2	Nicotinamide	1
-1	2	Nicotinamide	1
-1	2	Nicotinamide	1
0	2	Nicotinamide	0
-1	2	Nicotinamide	1
0	2	Placebo	1
0	2	Placebo	1
0	2	Placebo	1
-1	2	Placebo	0
0	2	Placebo	0
-1	2	Placebo	0
-1	2	Placebo	0
-1	2	Placebo	1
0	2	Placebo	0
0	2	Placebo	1
0	2	Placebo	0
-1	2	Placebo	1
0	2	Placebo	0
0	2	Placebo	0
0	2	Placebo	0
0	2	Placebo	0
-1	2	Placebo	1
0	2	Placebo	0
0	2	Placebo	0
-1	2	Placebo	0
0	2	Placebo	1
0	2	Placebo	1
0	2	Placebo	1
0	2	Placebo	1
0	2	Placebo	0
-1	2	Placebo	1
-1	2	Placebo	1
0	2	Placebo	0
0	2	Placebo	0
0	2	Placebo	0
-1	2	Placebo	0
-1	2	Placebo	0
0	2	Placebo	0
0	2	Placebo	0
-1	2	Placebo	1
-1	2	Placebo	1
-1	2	Placebo	0
-1	2	Placebo	0
0	2	Placebo	1
0	2	Placebo	0
-1	2	Placebo	1
0	2	Placebo	1
-1	2	Placebo	0
0	2	Placebo	0
0	2	Placebo	0
0	2	Placebo	0
-1	2	Placebo	0
0	2	Placebo	1
-1	2	Placebo	0
0	2	Placebo	1
-1	2	Placebo	0
0	2	Placebo	0
0	2	Placebo	0
0	2	Placebo	0
0	2	Placebo	0
0	2	Placebo	0
0	2	Placebo	1
0	2	Placebo	1
-1	2	Placebo	1
-1	2	Placebo	0
0	2	Placebo	0
-1	2	Placebo	1
-1	2	Placebo	1
-1	2	Placebo	0
0	2	Placebo	1
0	2	Placebo	0
0	2	Placebo	1
0	2	Placebo	1
-1	2	Placebo	0
0	2	Placebo	0
0	2	Placebo	1
0	2	Placebo	0
0	2	Placebo	0
-1	2	Placebo	0
0	2	Placebo	0
-1	2	Placebo	1
0	2	Placebo	1
0	2	Placebo	0
-1	2	Placebo	0
0	2	Placebo	0
0	2	Placebo	1
-1	2	Placebo	0
0	2	Placebo	0
0	2	Placebo	0
0	2	Placebo	0
0	2	Placebo	1
-1	2	Placebo	1
-1	2	Placebo	1
0	2	Placebo	0
-1	2	Placebo	0
0	2	Placebo	1
-1	2	Placebo	0
0	2	Placebo	0
-1	2	Placebo	0
0	2	Placebo	0
-1	2	Placebo	1
0	2	Placebo	1
-1	2	Placebo	0
0	2	Placebo	1
0	2	Placebo	1
0	2	Placebo	1
-1	2	Placebo	0
-1	2	Placebo	0
-1	2	Placebo	1
0	2	Placebo	0
-1	2	Placebo	1
0	2	Placebo	1
0	2	Placebo	0
0	2	Placebo	1
0	2	Placebo	1
-1	2	Placebo	1
0	2	Placebo	0
-1	2	Placebo	0
0	2	Placebo	1
-1	2	Placebo	0
-1	2	Placebo	1
0	2	Placebo	0
-1	2	Placebo	1
-1	2	Placebo	0
-1	2	Placebo	0
0	2	Placebo	0
0	2	Placebo	1
0	2	Placebo	0
-1	2	Placebo	0
-1	2	Placebo	0
0	2	Placebo	0
-1	2	Placebo	0
0	2	Placebo	0
-1	2	Placebo	1
0	2	Placebo	0
0	2	Placebo	0
0	2	Placebo	0
0	2	Placebo	0
-1	2	Placebo	0
0	2	Placebo	0
0	2	Placebo	1
-1	2	Placebo	0
-1	2	Placebo	0
0	2	Placebo	1
-1	2	Placebo	1
-1	2	Placebo	1
-1	2	Placebo	1
0	2	Placebo	1
-1	2	Placebo	0
0	2	Placebo	0
0	2	Placebo	0
-1	2	Placebo	0
-1	2	Placebo	1
-1	2	Placebo	1
-1	2	Placebo	0
0	2	Placebo	0
0	2	Placebo	0
0	2	Placebo	1
0	2	Placebo	1
-1	2	Placebo	0
0	2	Placebo	1
0	2	Placebo	0
0	2	Placebo	0
0	2	Placebo	0
0	2	Placebo	1
-1	2	Placebo	1
0	2	Placebo	0
-1	2	Placebo	0
0	2	Placebo	1
0	2	Placebo	0
0	2	Placebo	1
-1	2	Placebo	0
0	2	Placebo	0
-1	2	Placebo	0
-1	2	Placebo	1
-1	2	Placebo	1
0	2	Placebo	1
-1	2	Placebo	0
-1	2	Placebo	1
-1	2	Placebo	1
0	2	Placebo	0
-1	2	Placebo	0
-1	2	Placebo	0
0	2	Placebo	0
0	2	Placebo	1
0	2	Placebo	0
-1	2	Placebo	0
-1	2	Placebo	1
-1	2	Placebo	1
0	2	Placebo	0
0	2	Placebo	1
-1	2	Placebo	1
-1	2	Placebo	0

## Sheet: Ext. Data Fig. 6a (2)
Difference in fatigue (binary)	Week	Intervention	Gender*		*Gender: 1=male, 0=female.
0	2	Nicotinamide	0
0	2	Nicotinamide	1
0	2	Nicotinamide	0
0	2	Nicotinamide	1
-1	2	Nicotinamide	1
-1	2	Nicotinamide	1
0	2	Nicotinamide	0
0	2	Nicotinamide	1
-1	2	Nicotinamide	0
0	2	Nicotinamide	0
-1	2	Nicotinamide	0
0	2	Nicotinamide	0
0	2	Nicotinamide	0
0	2	Nicotinamide	0
0	2	Nicotinamide	0
-1	2	Nicotinamide	0
0	2	Nicotinamide	0
-1	2	Nicotinamide	1
0	2	Nicotinamide	0
0	2	Nicotinamide	0
0	2	Nicotinamide	1
-1	2	Nicotinamide	0
0	2	Nicotinamide	0
0	2	Nicotinamide	1
-1	2	Nicotinamide	0
0	2	Nicotinamide	0
0	2	Nicotinamide	0
0	2	Nicotinamide	0
0	2	Nicotinamide	0
-1	2	Nicotinamide	1
0	2	Nicotinamide	0
-1	2	Nicotinamide	1
-1	2	Nicotinamide	0
0	2	Nicotinamide	0
-1	2	Nicotinamide	0
-1	2	Nicotinamide	1
-1	2	Nicotinamide	1
-1	2	Nicotinamide	1
0	2	Nicotinamide	0
-1	2	Nicotinamide	1
0	2	Nicotinamide	0
0	2	Nicotinamide	0
-1	2	Nicotinamide	0
-1	2	Nicotinamide	1
-1	2	Nicotinamide	1
0	2	Nicotinamide	0
0	2	Nicotinamide	1
-1	2	Nicotinamide	0
-1	2	Nicotinamide	1
0	2	Nicotinamide	0
-1	2	Nicotinamide	0
-1	2	Nicotinamide	0
-1	2	Nicotinamide	0
0	2	Nicotinamide	1
0	2	Nicotinamide	1
0	2	Nicotinamide	0
0	2	Nicotinamide	0
-1	2	Nicotinamide	0
-1	2	Nicotinamide	0
-1	2	Nicotinamide	0
-1	2	Nicotinamide	1
-1	2	Nicotinamide	0
0	2	Nicotinamide	0
-1	2	Nicotinamide	1
-1	2	Nicotinamide	0
-1	2	Nicotinamide	0
0	2	Nicotinamide	1
0	2	Nicotinamide	1
0	2	Nicotinamide	0
-1	2	Nicotinamide	0
0	2	Nicotinamide	1
-1	2	Nicotinamide	1
-1	2	Nicotinamide	0
-1	2	Nicotinamide	0
-1	2	Nicotinamide	0
0	2	Nicotinamide	1
0	2	Nicotinamide	0
0	2	Nicotinamide	0
0	2	Nicotinamide	0
0	2	Nicotinamide	0
0	2	Nicotinamide	0
-1	2	Nicotinamide	1
0	2	Nicotinamide	1
-1	2	Nicotinamide	1
-1	2	Nicotinamide	0
0	2	Nicotinamide	0
0	2	Nicotinamide	0
-1	2	Nicotinamide	0
-1	2	Nicotinamide	0
-1	2	Nicotinamide	1
-1	2	Nicotinamide	1
0	2	Nicotinamide	1
0	2	Nicotinamide	0
-1	2	Nicotinamide	1
-1	2	Nicotinamide	0
-1	2	Nicotinamide	1
0	2	Nicotinamide	0
0	2	Nicotinamide	0
-1	2	Nicotinamide	1
-1	2	Nicotinamide	0
-1	2	Nicotinamide	0
-1	2	Nicotinamide	0
0	2	Nicotinamide	1
0	2	Nicotinamide	0
0	2	Nicotinamide	0
0	2	Nicotinamide	1
0	2	Nicotinamide	0
0	2	Nicotinamide	1
-1	2	Nicotinamide	0
0	2	Nicotinamide	1
0	2	Nicotinamide	0
0	2	Nicotinamide	1
0	2	Nicotinamide	0
-1	2	Nicotinamide	0
-1	2	Nicotinamide	0
-1	2	Nicotinamide	1
-1	2	Nicotinamide	1
-1	2	Nicotinamide	0
-1	2	Nicotinamide	1
-1	2	Nicotinamide	0
-1	2	Nicotinamide	0
-1	2	Nicotinamide	1
-1	2	Nicotinamide	1
-1	2	Nicotinamide	0
0	2	Nicotinamide	0
0	2	Nicotinamide	1
-1	2	Nicotinamide	1
-1	2	Nicotinamide	0
-1	2	Nicotinamide	0
0	2	Nicotinamide	1
0	2	Nicotinamide	1
0	2	Nicotinamide	0
-1	2	Nicotinamide	0
0	2	Nicotinamide	0
-1	2	Nicotinamide	0
-1	2	Nicotinamide	0
0	2	Nicotinamide	1
-1	2	Nicotinamide	1
-1	2	Nicotinamide	0
0	2	Nicotinamide	1
0	2	Nicotinamide	1
-1	2	Nicotinamide	1
0	2	Nicotinamide	1
0	2	Nicotinamide	1
-1	2	Nicotinamide	1
0	2	Nicotinamide	0
-1	2	Nicotinamide	1
-1	2	Nicotinamide	0
0	2	Nicotinamide	0
0	2	Nicotinamide	1
-1	2	Nicotinamide	1
-1	2	Nicotinamide	0
-1	2	Nicotinamide	0
0	2	Nicotinamide	0
0	2	Nicotinamide	0
0	2	Nicotinamide	0
0	2	Nicotinamide	1
-1	2	Nicotinamide	0
-1	2	Nicotinamide	1
-1	2	Nicotinamide	0
-1	2	Nicotinamide	0
-1	2	Nicotinamide	1
-1	2	Nicotinamide	1
0	2	Nicotinamide	0
0	2	Nicotinamide	0
0	2	Nicotinamide	1
-1	2	Nicotinamide	0
-1	2	Nicotinamide	1
-1	2	Nicotinamide	1
0	2	Nicotinamide	0
-1	2	Nicotinamide	1
0	2	Nicotinamide	1
0	2	Nicotinamide	0
-1	2	Nicotinamide	0
0	2	Nicotinamide	0
0	2	Nicotinamide	0
-1	2	Nicotinamide	1
-1	2	Nicotinamide	0
-1	2	Nicotinamide	1
-1	2	Nicotinamide	0
-1	2	Nicotinamide	1
-1	2	Nicotinamide	0
-1	2	Nicotinamide	0
0	2	Nicotinamide	0
0	2	Nicotinamide	1
0	2	Nicotinamide	1
0	2	Nicotinamide	0
-1	2	Nicotinamide	0
-1	2	Nicotinamide	1
0	2	Nicotinamide	0
-1	2	Nicotinamide	1
-1	2	Nicotinamide	1
-1	2	Nicotinamide	0
-1	2	Nicotinamide	1
0	2	Nicotinamide	1
-1	2	Nicotinamide	1
0	2	Nicotinamide	0
-1	2	Nicotinamide	0
-1	2	Nicotinamide	1
0	2	Placebo	1
0	2	Placebo	1
0	2	Placebo	1
-1	2	Placebo	0
0	2	Placebo	0
-1	2	Placebo	0
-1	2	Placebo	0
-1	2	Placebo	1
-1	2	Placebo	1
0	2	Placebo	0
0	2	Placebo	1
0	2	Placebo	1
0	2	Placebo	0
-1	2	Placebo	1
-1	2	Placebo	0
-1	2	Placebo	1
0	2	Placebo	0
0	2	Placebo	0
-1	2	Placebo	1
0	2	Placebo	0
0	2	Placebo	0
-1	2	Placebo	1
0	2	Placebo	0
0	2	Placebo	0
0	2	Placebo	0
0	2	Placebo	1
-1	2	Placebo	1
0	2	Placebo	1
0	2	Placebo	0
-1	2	Placebo	1
-1	2	Placebo	1
-1	2	Placebo	1
0	2	Placebo	0
0	2	Placebo	0
0	2	Placebo	0
0	2	Placebo	0
-1	2	Placebo	0
0	2	Placebo	0
0	2	Placebo	0
0	2	Placebo	0
-1	2	Placebo	1
-1	2	Placebo	1
-1	2	Placebo	0
-1	2	Placebo	0
-1	2	Placebo	0
-1	2	Placebo	1
-1	2	Placebo	1
-1	2	Placebo	1
0	2	Placebo	0
0	2	Placebo	0
-1	2	Placebo	0
0	2	Placebo	1
-1	2	Placebo	0
0	2	Placebo	1
-1	2	Placebo	0
-1	2	Placebo	0
0	2	Placebo	0
0	2	Placebo	0
0	2	Placebo	0
0	2	Placebo	0
0	2	Placebo	0
-1	2	Placebo	0
-1	2	Placebo	1
0	2	Placebo	1
-1	2	Placebo	1
-1	2	Placebo	0
0	2	Placebo	0
-1	2	Placebo	1
-1	2	Placebo	0
0	2	Placebo	1
0	2	Placebo	0
0	2	Placebo	1
0	2	Placebo	1
-1	2	Placebo	0
-1	2	Placebo	0
0	2	Placebo	1
0	2	Placebo	0
0	2	Placebo	0
0	2	Placebo	0
0	2	Placebo	0
-1	2	Placebo	1
0	2	Placebo	0
-1	2	Placebo	0
0	2	Placebo	0
-1	2	Placebo	1
0	2	Placebo	1
-1	2	Placebo	0
0	2	Placebo	0
0	2	Placebo	0
0	2	Placebo	0
-1	2	Placebo	1
-1	2	Placebo	1
-1	2	Placebo	1
-1	2	Placebo	0
0	2	Placebo	0
-1	2	Placebo	0
-1	2	Placebo	1
0	2	Placebo	1
0	2	Placebo	0
-1	2	Placebo	0
-1	2	Placebo	0
0	2	Placebo	0
0	2	Placebo	1
0	2	Placebo	1
-1	2	Placebo	0
0	2	Placebo	1
0	2	Placebo	1
-1	2	Placebo	0
-1	2	Placebo	0
-1	2	Placebo	1
0	2	Placebo	0
-1	2	Placebo	1
0	2	Placebo	1
-1	2	Placebo	0
0	2	Placebo	0
-1	2	Placebo	0
0	2	Placebo	0
0	2	Placebo	1
-1	2	Placebo	1
-1	2	Placebo	1
0	2	Placebo	0
-1	2	Placebo	0
-1	2	Placebo	0
-1	2	Placebo	1
-1	2	Placebo	0
0	2	Placebo	0
-1	2	Placebo	1
-1	2	Placebo	0
-1	2	Placebo	0
0	2	Placebo	0
0	2	Placebo	1
0	2	Placebo	0
0	2	Placebo	0
-1	2	Placebo	0
-1	2	Placebo	0
-1	2	Placebo	0
0	2	Placebo	0
-1	2	Placebo	1
0	2	Placebo	0
0	2	Placebo	0
0	2	Placebo	0
0	2	Placebo	0
-1	2	Placebo	0
0	2	Placebo	0
0	2	Placebo	1
-1	2	Placebo	0
-1	2	Placebo	1
-1	2	Placebo	1
0	2	Placebo	1
0	2	Placebo	1
-1	2	Placebo	0
0	2	Placebo	0
0	2	Placebo	0
-1	2	Placebo	0
-1	2	Placebo	1
0	2	Placebo	1
-1	2	Placebo	1
-1	2	Placebo	0
0	2	Placebo	0
0	2	Placebo	0
-1	2	Placebo	1
0	2	Placebo	1
-1	2	Placebo	0
0	2	Placebo	1
0	2	Placebo	0
0	2	Placebo	0
0	2	Placebo	0
0	2	Placebo	1
0	2	Placebo	0
-1	2	Placebo	0
0	2	Placebo	0
-1	2	Placebo	1
-1	2	Placebo	0
-1	2	Placebo	1
-1	2	Placebo	0
-1	2	Placebo	0
0	2	Placebo	0
0	2	Placebo	0
-1	2	Placebo	1
0	2	Placebo	1
-1	2	Placebo	1
0	2	Placebo	0
0	2	Placebo	1
-1	2	Placebo	1
-1	2	Placebo	1
0	2	Placebo	0
-1	2	Placebo	0
-1	2	Placebo	0
0	2	Placebo	0
0	2	Placebo	1
0	2	Placebo	0
0	2	Placebo	0
-1	2	Placebo	0
-1	2	Placebo	1
-1	2	Placebo	0
-1	2	Placebo	1
-1	2	Placebo	1
-1	2	Placebo	0

## Sheet: Ext. Data Fig. 6b (1)
Difference in the ability to perform normal activities (scale)	Week	Intervention	Gender*		*Gender: 1=male, 0=female.
2	2	Nicotinamide	1
1	2	Nicotinamide	1
4	2	Nicotinamide	1
1	2	Nicotinamide	0
2	2	Nicotinamide	0
3	2	Nicotinamide	0
4	2	Nicotinamide	0
1	2	Nicotinamide	0
3	2	Nicotinamide	0
5	2	Nicotinamide	0
1	2	Nicotinamide	0
4	2	Nicotinamide	1
0	2	Nicotinamide	0
5	2	Nicotinamide	0
1	2	Nicotinamide	0
4	2	Nicotinamide	0
4	2	Nicotinamide	1
5	2	Nicotinamide	1
4	2	Nicotinamide	0
2	2	Nicotinamide	0
3	2	Nicotinamide	0
4	2	Nicotinamide	1
2	2	Nicotinamide	0
5	2	Nicotinamide	0
0	2	Nicotinamide	0
1	2	Nicotinamide	1
5	2	Nicotinamide	0
3	2	Nicotinamide	0
4	2	Nicotinamide	0
5	2	Nicotinamide	0
3	2	Nicotinamide	1
4	2	Nicotinamide	0
4	2	Nicotinamide	0
-2	2	Nicotinamide	0
3	2	Nicotinamide	0
3	2	Nicotinamide	1
4	2	Nicotinamide	1
2	2	Nicotinamide	0
3	2	Nicotinamide	0
1	2	Nicotinamide	1
3	2	Nicotinamide	0
4	2	Nicotinamide	1
2	2	Nicotinamide	0
4	2	Nicotinamide	0
4	2	Nicotinamide	1
3	2	Nicotinamide	1
4	2	Nicotinamide	1
4	2	Nicotinamide	0
5	2	Nicotinamide	0
3	2	Nicotinamide	1
5	2	Nicotinamide	0
5	2	Nicotinamide	0
3	2	Nicotinamide	0
2	2	Nicotinamide	1
0	2	Nicotinamide	0
2	2	Nicotinamide	1
3	2	Nicotinamide	0
4	2	Nicotinamide	0
4	2	Nicotinamide	1
4	2	Nicotinamide	0
4	2	Nicotinamide	1
2	2	Nicotinamide	0
5	2	Nicotinamide	0
2	2	Nicotinamide	0
5	2	Nicotinamide	1
4	2	Nicotinamide	0
0	2	Nicotinamide	1
0	2	Nicotinamide	0
4	2	Nicotinamide	1
4	2	Nicotinamide	0
1	2	Nicotinamide	1
4	2	Nicotinamide	1
3	2	Nicotinamide	1
2	2	Nicotinamide	0
3	2	Nicotinamide	0
4	2	Nicotinamide	0
4	2	Nicotinamide	0
3	2	Nicotinamide	0
1	2	Nicotinamide	1
4	2	Nicotinamide	1
5	2	Nicotinamide	1
5	2	Nicotinamide	1
4	2	Nicotinamide	0
4	2	Nicotinamide	0
4	2	Nicotinamide	1
4	2	Nicotinamide	1
3	2	Nicotinamide	0
4	2	Nicotinamide	1
2	2	Nicotinamide	1
1	2	Nicotinamide	0
1	2	Nicotinamide	0
5	2	Nicotinamide	1
4	2	Nicotinamide	0
4	2	Nicotinamide	1
2	2	Nicotinamide	0
3	2	Nicotinamide	1
3	2	Nicotinamide	0
4	2	Nicotinamide	1
2	2	Nicotinamide	0
0	2	Nicotinamide	0
4	2	Nicotinamide	1
4	2	Nicotinamide	1
2	2	Nicotinamide	0
2	2	Placebo	1
1	2	Placebo	1
5	2	Placebo	0
6	2	Placebo	0
4	2	Placebo	0
2	2	Placebo	0
0	2	Placebo	1
0	2	Placebo	0
4	2	Placebo	1
2	2	Placebo	0
3	2	Placebo	0
2	2	Placebo	0
4	2	Placebo	1
1	2	Placebo	0
1	2	Placebo	1
3	2	Placebo	1
3	2	Placebo	1
3	2	Placebo	0
4	2	Placebo	0
-1	2	Placebo	0
1	2	Placebo	0
4	2	Placebo	1
3	2	Placebo	0
4	2	Placebo	0
2	2	Placebo	1
-1	2	Placebo	0
2	2	Placebo	0
1	2	Placebo	1
5	2	Placebo	0
2	2	Placebo	0
1	2	Placebo	0
2	2	Placebo	1
5	2	Placebo	1
4	2	Placebo	1
0	2	Placebo	0
1	2	Placebo	1
4	2	Placebo	1
5	2	Placebo	0
3	2	Placebo	1
1	2	Placebo	0
4	2	Placebo	0
2	2	Placebo	0
0	2	Placebo	0
1	2	Placebo	1
3	2	Placebo	0
3	2	Placebo	0
3	2	Placebo	0
5	2	Placebo	1
3	2	Placebo	0
4	2	Placebo	0
2	2	Placebo	0
3	2	Placebo	1
1	2	Placebo	1
2	2	Placebo	0
1	2	Placebo	0
5	2	Placebo	1
4	2	Placebo	0
5	2	Placebo	0
1	2	Placebo	0
0	2	Placebo	1
1	2	Placebo	0
2	2	Placebo	0
5	2	Placebo	0
1	2	Placebo	0
5	2	Placebo	1
5	2	Placebo	0
0	2	Placebo	0
2	2	Placebo	0
4	2	Placebo	1
4	2	Placebo	1
5	2	Placebo	0
1	2	Placebo	0
3	2	Placebo	0
2	2	Placebo	0
2	2	Placebo	1
4	2	Placebo	0
4	2	Placebo	1
1	2	Placebo	0
4	2	Placebo	0
1	2	Placebo	0
2	2	Placebo	0
4	2	Placebo	0
1	2	Placebo	0
3	2	Placebo	1
0	2	Placebo	0
0	2	Placebo	0
5	2	Placebo	1
4	2	Placebo	1
4	2	Placebo	1
2	2	Placebo	0
5	2	Placebo	0
3	2	Placebo	0
3	2	Placebo	1
3	2	Placebo	0
6	2	Placebo	1

## Sheet: Ext. Data Fig. 6b (2)
Difference in cough (scale)	Week	Intervention	Gender*		*Gender: 1=male, 0=female.
1	2	Nicotinamide	0
4	2	Nicotinamide	0
1	2	Nicotinamide	0
4	2	Nicotinamide	1
3	2	Nicotinamide	0
4	2	Nicotinamide	1
4	2	Nicotinamide	0
3	2	Nicotinamide	1
2	2	Nicotinamide	0
4	2	Nicotinamide	0
3	2	Nicotinamide	1
2	2	Nicotinamide	0
5	2	Nicotinamide	0
5	2	Nicotinamide	0
2	2	Nicotinamide	1
3	2	Nicotinamide	0
4	2	Nicotinamide	0
4	2	Nicotinamide	1
4	2	Nicotinamide	1
4	2	Nicotinamide	1
4	2	Nicotinamide	0
2	2	Nicotinamide	0
2	2	Nicotinamide	0
2	2	Nicotinamide	1
5	2	Nicotinamide	1
5	2	Nicotinamide	0
4	2	Nicotinamide	1
3	2	Nicotinamide	0
2	2	Nicotinamide	1
0	2	Nicotinamide	0
4	2	Nicotinamide	0
5	2	Nicotinamide	0
4	2	Nicotinamide	1
2	2	Nicotinamide	1
4	2	Nicotinamide	0
2	2	Nicotinamide	0
3	2	Nicotinamide	0
1	2	Nicotinamide	1
3	2	Nicotinamide	1
4	2	Nicotinamide	0
4	2	Nicotinamide	0
5	2	Nicotinamide	1
1	2	Nicotinamide	0
4	2	Nicotinamide	0
3	2	Placebo	0
2	2	Placebo	0
3	2	Placebo	1
3	2	Placebo	1
4	2	Placebo	1
3	2	Placebo	0
-1	2	Placebo	0
2	2	Placebo	0
2	2	Placebo	1
4	2	Placebo	0
2	2	Placebo	0
2	2	Placebo	0
3	2	Placebo	0
5	2	Placebo	1
4	2	Placebo	0
4	2	Placebo	0
2	2	Placebo	0
5	2	Placebo	0
4	2	Placebo	0
1	2	Placebo	0
2	2	Placebo	0
2	2	Placebo	0
4	2	Placebo	1
4	2	Placebo	0
4	2	Placebo	0
1	2	Placebo	0
0	2	Placebo	0
1	2	Placebo	1
4	2	Placebo	0
4	2	Placebo	0
4	2	Placebo	0
2	2	Placebo	0
3	2	Placebo	1
