# Supplementary material for: Nicotinamide modulates gut microbial metabolic potential and accelerates recovery in mild-to-moderate COVID-19
Source: Nat Metab. 2025 May 12;7(6):1136–49. doi: 10.1038/s42255-025-01290-1 (PMC12198012; doi:10.1038/s42255-025-01290-1)
Supplement: Supplementary file 11 — Statistical source data. [file 42255_2025_1290_MOESM11_ESM.xlsx]

## Sheet: Ext. Data Fig. 7
PCS score	Intervention
17.5	Nicotinamide
3.5	Nicotinamide
3.5	Nicotinamide
7	Nicotinamide
6.5	Nicotinamide
3.5	Nicotinamide
22	Nicotinamide
11	Nicotinamide
10	Nicotinamide
6.5	Nicotinamide
3.5	Nicotinamide
3.5	Nicotinamide
3.5	Nicotinamide
11	Nicotinamide
6.5	Nicotinamide
6.5	Nicotinamide
24.5	Nicotinamide
13.5	Nicotinamide
3.5	Nicotinamide
3.5	Nicotinamide
3.5	Nicotinamide
8.5	Nicotinamide
3.5	Nicotinamide
22	Nicotinamide
12.5	Nicotinamide
10.5	Nicotinamide
3.5	Nicotinamide
11	Nicotinamide
6.5	Nicotinamide
5	Nicotinamide
3.5	Nicotinamide
6.5	Nicotinamide
11	Nicotinamide
4	Nicotinamide
3.5	Nicotinamide
3.5	Nicotinamide
4	Nicotinamide
12	Nicotinamide
3.5	Nicotinamide
10.5	Nicotinamide
7	Nicotinamide
17.5	Nicotinamide
3.5	Nicotinamide
3.5	Nicotinamide
13.5	Nicotinamide
4	Nicotinamide
21	Nicotinamide
11	Nicotinamide
3.5	Placebo
10.5	Placebo
7	Placebo
17	Placebo
14.5	Placebo
17.5	Placebo
10	Placebo
9	Placebo
34.5	Placebo
7	Placebo
5.5	Placebo
17.5	Placebo
5	Placebo
3.5	Placebo
11	Placebo
3.5	Placebo
13.5	Placebo
11	Placebo
18.5	Placebo
3.5	Placebo
5	Placebo
3.5	Placebo
22.5	Placebo
35	Placebo
11	Placebo
12	Placebo
3.5	Placebo
11	Placebo
3.5	Placebo
11	Placebo
11	Placebo
10	Placebo
22.5	Placebo
12.5	Placebo
10.5	Placebo
3.5	Placebo
16	Placebo
10.5	Placebo
14.5	Placebo
17	Placebo
3.5	Placebo
3.5	Placebo
7	Placebo
23.5	Placebo
26	Placebo
3.5	Placebo
17	Placebo
7	Placebo
6.5	Placebo
28	Placebo
21	Placebo
17.5	Placebo
12	Placebo
8.5	Placebo
10.5	Placebo
6.5	Placebo
3.5	Placebo
